# Supplementary material for: 2-[(2-Carboxy­phen­yl)disulfan­yl]benzoic acid–4,4′-bipyridyl N,N′-dioxide (1/2)
Source: Acta Crystallogr Sect E Struct Rep Online. 2010 May 26;66(Pt 6):o1442. doi: 10.1107/S1600536810018775 (PMC2979473; doi:10.1107/S1600536810018775)
Supplement: Supplementary file 1 [file e-66-o1442-sup1.cif]

##############################################################################
###                                                                        ###
###        Electronic paper (Acta Crystallographica Section E)             ###
###                                                                        ###
##############################################################################
#                                                                            #
# This CIF contains the data in a paper accepted for publication in Acta     #
# Crystallographica Section E. It conforms to the requirements of Notes      #
# for Authors for Section E, and has been peer reviewed under the auspices   #
# of the IUCr Commission on Journals.                                        #
#                                                                            #
# Full details of the Crystallographic Information File format               #
# are given in the paper "The Crystallographic Information File (CIF):       #
# a New Standard Archive File for Crystallography" by S. R. Hall, F. H.      #
# Allen and I. D. Brown [Acta Cryst. (1991), A47, 655-685].                  #
#                                                                            #
# The current version of the core CIF dictionary is obtainable from          #
# ftp://ftp.iucr.org/pub/cif_core.dic. The current version number is 2.4.    #
#                                                                            #
# Software is freely available for graphical display of the structure(s) in  #
# this CIF.  For information consult the CIF home page http://www.iucr.org/  #
# cif/home.html                                                              #
#                                                                            #
# This file may be used for bona fide research purposes within the           #
# scientific community so long as proper attribution is given to the journal # 
# article from which it was obtained.                                        #
#                                                                            #
##############################################################################
                                             
data_I
_audit_creation_method     SHELXL-97
_chemical_name_systematic
;
2-[(2-Carboxyphenyl)disulfanyl]benzoic acid--4,4'-bipyridyl
<i>N</i>,<i>N</i>'-dioxide (1/2)
;
_chemical_name_common     ?
_chemical_formula_moiety     'C14 H10 O4 S2, 0.5(C10 H8 N2 O2)'
_chemical_formula_sum     'C19 H14 N O5 S2'
_chemical_formula_iupac     'C14 H10 O4 S2, 0.5C10 H8 N2 O2'
_chemical_formula_weight     400.45
_chemical_melting_point     ?
_symmetry_cell_setting     monoclinic
_symmetry_space_group_name_H-M     'C 2/c'
_symmetry_space_group_name_Hall     '-c 2yc'
loop_
    _symmetry_equiv_pos_as_xyz
    'x, y, z'
    '-x, y, -z+1/2'
    'x+1/2, y+1/2, z'
    '-x+1/2, y+1/2, -z+1/2'
    '-x, -y, -z'
    'x, -y, z-1/2'
    '-x+1/2, -y+1/2, -z'
    'x+1/2, -y+1/2, z-1/2'
_cell_length_a     21.314(2)
_cell_length_b     10.5621(8)
_cell_length_c     16.005(8)
_cell_angle_alpha     90.00
_cell_angle_beta     105.412(8)
_cell_angle_gamma     90.00
_cell_volume     3473.5(18)
_cell_formula_units_Z     8
_cell_measurement_reflns_used     25
_cell_measurement_theta_min     10.25
_cell_measurement_theta_max     19.14
_cell_measurement_temperature     291
_exptl_crystal_description     prism
_exptl_crystal_colour     pale-yellow
_exptl_crystal_size_max     0.22
_exptl_crystal_size_mid     0.18
_exptl_crystal_size_min     0.12
_exptl_crystal_density_diffrn     1.532
_exptl_crystal_density_meas     ?
_exptl_crystal_density_method     'not measured'
_exptl_crystal_F_000     1656
_exptl_absorpt_coefficient_mu     0.339
_exptl_absorpt_correction_type     'psi-scan'
_exptl_absorpt_process_details     '(North <i>et al.</i>,  1968)'
_exptl_absorpt_correction_T_min     0.951
_exptl_absorpt_correction_T_max     0.990
_diffrn_ambient_temperature     291.0(10)
_diffrn_radiation_type     MoK\a
_diffrn_radiation_wavelength     0.71073
_diffrn_radiation_source     'fine-focus sealed X-ray tube'
_diffrn_radiation_monochromator     graphite
_diffrn_measurement_device_type     'Rigaku AFC-7S diffractometer'
_diffrn_measurement_method     '\w/2\q scans'
_diffrn_reflns_number     3066
_diffrn_reflns_av_R_equivalents     0.046
_diffrn_reflns_av_sigmaI/netI     0.006
_diffrn_reflns_theta_min     1.98
_diffrn_reflns_theta_max     25.08
_diffrn_reflns_theta_full     25.08
_diffrn_measured_fraction_theta_max     0.986
_diffrn_measured_fraction_theta_full     0.986
_diffrn_reflns_limit_h_min     -25
_diffrn_reflns_limit_h_max     24
_diffrn_reflns_limit_k_min     0
_diffrn_reflns_limit_k_max     12
_diffrn_reflns_limit_l_min     0
_diffrn_reflns_limit_l_max     19
_diffrn_standards_number     3
_diffrn_standards_interval_count     ?
_diffrn_standards_interval_time     120
_diffrn_standards_decay_%     0.87
loop_
    _diffrn_standard_refln_index_h
    _diffrn_standard_refln_index_k
    _diffrn_standard_refln_index_l
    1 3 0
    7 3 1
    6 2 3
_refine_special_details
;
Refinement of <i>F</i>^2^ against ALL reflections. The weighted <i>R</i>-factor
wR and goodness of fit <i>S</i> are based on <i>F</i>^2^, conventional
<i>R</i>-factors <i>R</i> are based on <i>F</i>, with <i>F</i> set to zero for
negative <i>F</i>^2^. The threshold expression of <i>F</i>^2^ >
\s(<i>F</i>^2^) is used only for calculating <i>R</i>-factors(gt) etc. and is
not relevant to the choice of reflections for refinement. <i>R</i>-factors
based on <i>F</i>^2^ are statistically about twice as large as those based on
<i>F</i>, and <i>R</i>- factors based on ALL data will be even larger.
;
_reflns_number_total     2781
_reflns_number_gt     2658
_reflns_threshold_expression     I>2\s(I)
_refine_ls_structure_factor_coef     Fsqd
_refine_ls_matrix_type     full
_refine_ls_R_factor_all     0.066
_refine_ls_R_factor_gt     0.065
_refine_ls_wR_factor_gt     0.189
_refine_ls_wR_factor_ref     0.192
_refine_ls_goodness_of_fit_ref     1.105
_refine_ls_restrained_S_all     1.105
_refine_ls_number_reflns     2781
_refine_ls_number_parameters     244
_refine_ls_number_restraints     0
_refine_ls_hydrogen_treatment     constr
_refine_ls_weighting_scheme     calc
_refine_ls_weighting_details
         'calc w=1/[\s^2^(Fo^2^)+(0.1415P)^2^+4.1121P] where P=(Fo^2^+2Fc^2^)/3'
_atom_sites_solution_hydrogens     geom
_atom_sites_solution_primary     direct
_atom_sites_solution_secondary     difmap
_refine_ls_shift/su_max     0.000
_refine_ls_shift/su_mean     0.000
_refine_diff_density_max     0.735
_refine_diff_density_min     -0.473
_refine_ls_extinction_method     'SHELXL97 (Sheldrick, 2008)'
_refine_ls_extinction_coef     none
loop_
    _atom_type_symbol
    _atom_type_description
    _atom_type_scat_dispersion_real
    _atom_type_scat_dispersion_imag
    _atom_type_scat_source
    'C' 'C' 0.0033 0.0016
                         'International Tables Vol C Tables 4.2.6.8 and 6.1.1.4'
    'H' 'H' 0.0000 0.0000
                         'International Tables Vol C Tables 4.2.6.8 and 6.1.1.4'
    'O' 'O' 0.0106 0.0060
                         'International Tables Vol C Tables 4.2.6.8 and 6.1.1.4'
    'N' 'N' 0.0061 0.0033
                         'International Tables Vol C Tables 4.2.6.8 and 6.1.1.4'
    'Cl' 'Cl' 0.1484 0.1585
                         'International Tables Vol C Tables 4.2.6.8 and 6.1.1.4'
_computing_data_collection
;
MSC/AFC Diffractometer Control Software (Molecular Structure Corporation,
1993)
;
_computing_cell_refinement
;
MSC/AFC Diffractometer Control Software (Molecular Structure Corporation,
1993)
;
_computing_data_reduction     'TEXSAN (Molecular Structure Corporation, 1995)'
_computing_structure_solution     'SHELXS97 (Sheldrick, 2008)'
_computing_structure_refinement     'SHELXL97 (Sheldrick, 2008)'
_computing_molecular_graphics
'ORTEP-3 for Windows (Farrugia, 1997) and Mercury (Macrae <i>et al.</i>,  2006)'
_computing_publication_material     'WinGX (Farrugia, 1999)'
loop_
    _atom_site_type_symbol
    _atom_site_label
    _atom_site_fract_x
    _atom_site_fract_y
    _atom_site_fract_z
    _atom_site_U_iso_or_equiv
    _atom_site_adp_type
    _atom_site_calc_flag
    _atom_site_refinement_flags
    _atom_site_occupancy
    _atom_site_disorder_assembly
    _atom_site_disorder_group
    S S2 0.34651(3) 0.02160(7) 0.27473(5) 0.0381(3) Uani d . 1 . .
    S S1 0.25516(3) -0.05076(8) 0.22805(5) 0.0389(3) Uani d . 1 . .
    O O2 0.13221(10) -0.1328(3) 0.17027(17) 0.0487(6) Uani d . 1 . .
    O O4 0.55073(13) 0.0281(3) 0.4215(2) 0.0761(9) Uani d . 1 . .
    O O3 0.07037(11) -0.1051(3) 0.03538(17) 0.0589(7) Uani d . 1 . .
    H H3 0.0408 -0.1159 0.0585 0.088 Uiso calc R 1 . .
    O O5 0.46308(12) 0.1178(2) 0.3372(2) 0.0690(9) Uani d . 1 . .
    H H55 0.4829 0.1832 0.3551 0.103 Uiso calc R 1 . .
    C C13 0.39868(14) -0.1151(3) 0.2968(2) 0.0359(7) Uani d . 1 . .
    C C17 0.41418(17) -0.3405(3) 0.2889(2) 0.0472(8) Uani d . 1 . .
    H H17 0.3975 -0.4197 0.2693 0.057 Uiso calc R 1 . .
    C C9 0.29901(14) -0.0579(3) 0.0790(2) 0.0374(7) Uani d . 1 . .
    H H9 0.3401 -0.0404 0.1150 0.045 Uiso calc R 1 . .
    C C7 0.18433(13) -0.0960(2) 0.0587(2) 0.0337(7) Uani d . 1 . .
    C C14 0.46425(14) -0.1032(3) 0.3434(2) 0.0379(7) Uani d . 1 . .
    C C11 0.23059(17) -0.0955(3) -0.0634(2) 0.0443(8) Uani d . 1 . .
    H H11 0.2254 -0.1039 -0.1227 0.053 Uiso calc R 1 . .
    C C8 0.24617(13) -0.0705(3) 0.1146(2) 0.0335(7) Uani d . 1 . .
    C C10 0.29099(16) -0.0710(3) -0.0088(2) 0.0428(8) Uani d . 1 . .
    H H10 0.3268 -0.0632 -0.0314 0.051 Uiso calc R 1 . .
    C C18 0.37493(15) -0.2348(3) 0.2689(2) 0.0421(7) Uani d . 1 . .
    H H18 0.3320 -0.2438 0.2363 0.051 Uiso calc R 1 . .
    C C19 0.49747(14) 0.0205(3) 0.3733(2) 0.0441(8) Uani d . 1 . .
    C C6 0.12735(14) -0.1140(3) 0.0947(2) 0.0395(8) Uani d . 1 . .
    C C15 0.50222(15) -0.2117(3) 0.3643(2) 0.0455(8) Uani d . 1 . .
    H H15 0.5452 -0.2041 0.3969 0.055 Uiso calc R 1 . .
    C C16 0.47782(16) -0.3297(3) 0.3378(2) 0.0480(8) Uani d . 1 . .
    H H16 0.5038 -0.4012 0.3527 0.058 Uiso calc R 1 . .
    C C12 0.17762(15) -0.1077(3) -0.0295(2) 0.0422(8) Uani d . 1 . .
    H H12 0.1368 -0.1239 -0.0665 0.051 Uiso calc R 1 . .
    N N1 0.08340(11) 0.1895(2) 0.91617(17) 0.0361(6) Uani d . 1 . .
    O O1 0.01985(9) 0.1677(2) 0.88364(16) 0.0460(6) Uani d . 1 . .
    C C4 0.18672(14) 0.2206(3) 0.8937(2) 0.0399(7) Uani d . 1 . .
    H H4 0.2127 0.2256 0.8555 0.048 Uiso calc R 1 . .
    C C1 0.10782(14) 0.2062(3) 1.0006(2) 0.0449(8) Uani d . 1 . .
    H H1 0.0804 0.2023 1.0371 0.054 Uiso calc R 1 . .
    C C3 0.21476(12) 0.2373(2) 0.98169(19) 0.0311(6) Uani d . 1 . .
    C C2 0.17312(14) 0.2295(3) 1.0351(2) 0.0436(8) Uani d . 1 . .
    H H2 0.1895 0.2400 1.0946 0.052 Uiso calc R 1 . .
    C C5 0.12157(14) 0.1970(3) 0.8619(2) 0.0428(7) Uani d . 1 . .
    H H5 0.1038 0.1863 0.8027 0.051 Uiso calc R 1 . .
loop_
    _atom_site_aniso_label
    _atom_site_aniso_U_11
    _atom_site_aniso_U_22
    _atom_site_aniso_U_33
    _atom_site_aniso_U_12
    _atom_site_aniso_U_13
    _atom_site_aniso_U_23
    S2 0.0244(4) 0.0417(5) 0.0448(6) -0.0003(3) 0.0033(3) -0.0071(3)
    S1 0.0220(4) 0.0573(5) 0.0375(6) -0.0022(3) 0.0081(3) -0.0064(3)
    O2 0.0295(11) 0.0734(15) 0.0435(17) -0.0045(10) 0.0101(10) 0.0060(11)
    O4 0.0343(15) 0.0647(17) 0.109(3) -0.0041(11) -0.0167(15) -0.0058(16)
    O3 0.0253(12) 0.092(2) 0.0547(16) -0.0101(11) 0.0029(10) 0.0050(13)
    O5 0.0371(13) 0.0452(13) 0.105(2) -0.0065(10) -0.0149(13) -0.0014(13)
    C13 0.0301(14) 0.0420(15) 0.0366(18) 0.0015(11) 0.0104(12) 0.0001(12)
    C17 0.056(2) 0.0402(16) 0.050(2) -0.0028(14) 0.0208(16) -0.0012(13)
    C9 0.0296(15) 0.0405(15) 0.044(2) -0.0018(11) 0.0129(13) -0.0009(12)
    C7 0.0281(14) 0.0313(13) 0.040(2) -0.0027(10) 0.0060(12) 0.0008(11)
    C14 0.0269(14) 0.0446(16) 0.044(2) 0.0017(11) 0.0127(12) 0.0010(13)
    C11 0.054(2) 0.0433(16) 0.038(2) -0.0037(14) 0.0158(15) -0.0013(13)
    C8 0.0247(13) 0.0328(13) 0.044(2) 0.0005(10) 0.0103(12) -0.0008(11)
    C10 0.0435(17) 0.0418(16) 0.050(2) -0.0021(13) 0.0243(15) 0.0017(13)
    C18 0.0367(15) 0.0448(16) 0.045(2) -0.0064(12) 0.0107(13) -0.0047(13)
    C19 0.0232(16) 0.0506(18) 0.057(2) -0.0011(12) 0.0079(14) -0.0019(14)
    C6 0.0256(14) 0.0360(15) 0.054(2) -0.0054(11) 0.0055(13) -0.0040(13)
    C15 0.0336(15) 0.0553(19) 0.050(2) 0.0077(13) 0.0142(13) 0.0056(15)
    C16 0.0466(18) 0.0494(18) 0.053(2) 0.0115(14) 0.0214(15) 0.0080(14)
    C12 0.0401(17) 0.0398(16) 0.043(2) -0.0081(12) 0.0049(14) -0.0055(12)
    N1 0.0223(11) 0.0340(12) 0.0523(19) 0.0035(9) 0.0108(11) 0.0060(10)
    O1 0.0191(10) 0.0503(13) 0.0661(16) 0.0003(8) 0.0071(9) 0.0062(10)
    C4 0.0290(15) 0.0531(17) 0.042(2) 0.0012(12) 0.0171(13) 0.0015(13)
    C1 0.0281(14) 0.065(2) 0.047(2) -0.0006(13) 0.0187(14) 0.0026(15)
    C3 0.0253(14) 0.0300(12) 0.0416(19) 0.0032(10) 0.0152(12) 0.0025(11)
    C2 0.0277(14) 0.065(2) 0.042(2) -0.0003(13) 0.0157(13) -0.0003(14)
    C5 0.0316(15) 0.0500(17) 0.047(2) 0.0025(13) 0.0108(14) 0.0025(14)
_geom_special_details
;
All esds (except the esd in the dihedral angle between two l.s. planes) are
estimated using the full covariance matrix. The cell esds are taken into
account individually in the estimation of esds in distances, angles and
torsion angles; correlations between esds in cell parameters are only used
when they are defined by crystal symmetry. An approximate (isotropic)
treatment of cell esds is used for estimating esds involving l.s. planes.
;
loop_
    _geom_bond_atom_site_label_1
    _geom_bond_atom_site_label_2
    _geom_bond_site_symmetry_2
    _geom_bond_distance
    _geom_bond_publ_flag
    S2 C13 . 1.799(3) ?
    S2 S1 . 2.0397(10) ?
    S1 C8 . 1.786(3) ?
    O2 C6 . 1.203(4) ?
    O4 C19 . 1.194(4) ?
    O3 C6 . 1.331(4) ?
    O3 H3 . 0.8200 ?
    O5 C19 . 1.305(4) ?
    O5 H55 . 0.8200 ?
    C13 C18 . 1.391(4) ?
    C13 C14 . 1.404(4) ?
    C17 C16 . 1.379(5) ?
    C17 C18 . 1.380(5) ?
    C17 H17 . 0.9300 ?
    C9 C10 . 1.376(5) ?
    C9 C8 . 1.397(4) ?
    C9 H9 . 0.9300 ?
    C7 C12 . 1.386(5) ?
    C7 C8 . 1.408(4) ?
    C7 C6 . 1.488(4) ?
    C14 C15 . 1.391(4) ?
    C14 C19 . 1.502(4) ?
    C11 C10 . 1.375(5) ?
    C11 C12 . 1.383(5) ?
    C11 H11 . 0.9300 ?
    C10 H10 . 0.9300 ?
    C18 H18 . 0.9300 ?
    C15 C16 . 1.373(5) ?
    C15 H15 . 0.9300 ?
    C16 H16 . 0.9300 ?
    C12 H12 . 0.9300 ?
    N1 C1 . 1.324(4) ?
    N1 O1 . 1.336(3) ?
    N1 C5 . 1.340(4) ?
    C4 C5 . 1.369(4) ?
    C4 C3 . 1.387(5) ?
    C4 H4 . 0.9300 ?
    C1 C2 . 1.376(4) ?
    C1 H1 . 0.9300 ?
    C3 C2 . 1.389(4) ?
    C3 C3 7_557 1.484(5) ?
    C2 H2 . 0.9300 ?
    C5 H5 . 0.9300 ?
loop_
    _geom_angle_atom_site_label_1
    _geom_angle_atom_site_label_2
    _geom_angle_atom_site_label_3
    _geom_angle_site_symmetry_1
    _geom_angle_site_symmetry_3
    _geom_angle
    _geom_angle_publ_flag
    C13 S2 S1 . . 104.55(10) ?
    C8 S1 S2 . . 104.49(9) ?
    C6 O3 H3 . . 109.5 ?
    C19 O5 H55 . . 109.5 ?
    C18 C13 C14 . . 118.6(3) ?
    C18 C13 S2 . . 120.9(2) ?
    C14 C13 S2 . . 120.6(2) ?
    C16 C17 C18 . . 120.6(3) ?
    C16 C17 H17 . . 119.7 ?
    C18 C17 H17 . . 119.7 ?
    C10 C9 C8 . . 120.8(3) ?
    C10 C9 H9 . . 119.6 ?
    C8 C9 H9 . . 119.6 ?
    C12 C7 C8 . . 119.3(3) ?
    C12 C7 C6 . . 120.6(3) ?
    C8 C7 C6 . . 120.1(3) ?
    C15 C14 C13 . . 119.2(3) ?
    C15 C14 C19 . . 116.4(3) ?
    C13 C14 C19 . . 124.4(3) ?
    C10 C11 C12 . . 119.5(3) ?
    C10 C11 H11 . . 120.3 ?
    C12 C11 H11 . . 120.3 ?
    C9 C8 C7 . . 118.6(3) ?
    C9 C8 S1 . . 121.5(2) ?
    C7 C8 S1 . . 119.8(2) ?
    C11 C10 C9 . . 120.6(3) ?
    C11 C10 H10 . . 119.7 ?
    C9 C10 H10 . . 119.7 ?
    C17 C18 C13 . . 120.9(3) ?
    C17 C18 H18 . . 119.5 ?
    C13 C18 H18 . . 119.5 ?
    O4 C19 O5 . . 123.9(3) ?
    O4 C19 C14 . . 123.5(3) ?
    O5 C19 C14 . . 112.5(3) ?
    O2 C6 O3 . . 123.2(3) ?
    O2 C6 C7 . . 123.3(3) ?
    O3 C6 C7 . . 113.5(3) ?
    C16 C15 C14 . . 121.7(3) ?
    C16 C15 H15 . . 119.2 ?
    C14 C15 H15 . . 119.2 ?
    C15 C16 C17 . . 119.0(3) ?
    C15 C16 H16 . . 120.5 ?
    C17 C16 H16 . . 120.5 ?
    C11 C12 C7 . . 121.2(3) ?
    C11 C12 H12 . . 119.4 ?
    C7 C12 H12 . . 119.4 ?
    C1 N1 O1 . . 120.2(2) ?
    C1 N1 C5 . . 120.7(3) ?
    O1 N1 C5 . . 119.0(3) ?
    C5 C4 C3 . . 121.4(3) ?
    C5 C4 H4 . . 119.3 ?
    C3 C4 H4 . . 119.3 ?
    N1 C1 C2 . . 121.0(3) ?
    N1 C1 H1 . . 119.5 ?
    C2 C1 H1 . . 119.5 ?
    C4 C3 C2 . . 116.3(3) ?
    C4 C3 C3 . 7_557 122.8(3) ?
    C2 C3 C3 . 7_557 120.9(3) ?
    C1 C2 C3 . . 120.5(3) ?
    C1 C2 H2 . . 119.8 ?
    C3 C2 H2 . . 119.8 ?
    N1 C5 C4 . . 120.0(3) ?
    N1 C5 H5 . . 120.0 ?
    C4 C5 H5 . . 120.0 ?
loop_
    _geom_torsion_atom_site_label_1
    _geom_torsion_atom_site_label_2
    _geom_torsion_atom_site_label_3
    _geom_torsion_atom_site_label_4
    _geom_torsion_site_symmetry_1
    _geom_torsion_site_symmetry_2
    _geom_torsion_site_symmetry_3
    _geom_torsion_site_symmetry_4
    _geom_torsion
    _geom_torsion_publ_flag
    C13 S2 S1 C8 . . . . -86.15(14) ?
    S1 S2 C13 C18 . . . . 10.1(3) ?
    S1 S2 C13 C14 . . . . -169.3(2) ?
    C18 C13 C14 C15 . . . . -3.6(5) ?
    S2 C13 C14 C15 . . . . 175.9(2) ?
    C18 C13 C14 C19 . . . . 176.5(3) ?
    S2 C13 C14 C19 . . . . -4.1(4) ?
    C10 C9 C8 C7 . . . . -0.5(4) ?
    C10 C9 C8 S1 . . . . -178.8(2) ?
    C12 C7 C8 C9 . . . . -0.1(4) ?
    C6 C7 C8 C9 . . . . 178.1(3) ?
    C12 C7 C8 S1 . . . . 178.2(2) ?
    C6 C7 C8 S1 . . . . -3.6(4) ?
    S2 S1 C8 C9 . . . . 10.4(2) ?
    S2 S1 C8 C7 . . . . -167.9(2) ?
    C12 C11 C10 C9 . . . . -0.3(5) ?
    C8 C9 C10 C11 . . . . 0.7(5) ?
    C16 C17 C18 C13 . . . . 0.5(5) ?
    C14 C13 C18 C17 . . . . 2.2(5) ?
    S2 C13 C18 C17 . . . . -177.2(3) ?
    C15 C14 C19 O4 . . . . -9.3(5) ?
    C13 C14 C19 O4 . . . . 170.6(4) ?
    C15 C14 C19 O5 . . . . 167.4(3) ?
    C13 C14 C19 O5 . . . . -12.7(5) ?
    C12 C7 C6 O2 . . . . 163.0(3) ?
    C8 C7 C6 O2 . . . . -15.1(4) ?
    C12 C7 C6 O3 . . . . -18.1(4) ?
    C8 C7 C6 O3 . . . . 163.8(3) ?
    C13 C14 C15 C16 . . . . 2.3(5) ?
    C19 C14 C15 C16 . . . . -177.7(3) ?
    C14 C15 C16 C17 . . . . 0.4(5) ?
    C18 C17 C16 C15 . . . . -1.9(5) ?
    C10 C11 C12 C7 . . . . -0.2(5) ?
    C8 C7 C12 C11 . . . . 0.4(4) ?
    C6 C7 C12 C11 . . . . -177.7(3) ?
    O1 N1 C1 C2 . . . . -179.6(3) ?
    C5 N1 C1 C2 . . . . -1.3(5) ?
    C5 C4 C3 C2 . . . . -0.4(4) ?
    C5 C4 C3 C3 . . . 7_557 179.8(3) ?
    N1 C1 C2 C3 . . . . 0.8(5) ?
    C4 C3 C2 C1 . . . . 0.1(5) ?
    C3 C3 C2 C1 7_557 . . . 179.8(3) ?
    C1 N1 C5 C4 . . . . 0.9(5) ?
    O1 N1 C5 C4 . . . . 179.3(3) ?
    C3 C4 C5 N1 . . . . -0.1(5) ?
loop_
    _geom_hbond_atom_site_label_D
    _geom_hbond_atom_site_label_H
    _geom_hbond_atom_site_label_A
    _geom_hbond_site_symmetry_A
    _geom_hbond_distance_DH
    _geom_hbond_distance_HA
    _geom_hbond_distance_DA
    _geom_hbond_angle_DHA
    O5 H55 O1 8 0.82 1.77 2.583(3) 173.8
    O3 H3 O1 5_556 0.82 1.86 2.672(3) 170.1
    O5 H55 N1 8 0.82 2.50 3.255(3) 153.9
    C17 H17 O2 4_545 0.93 2.59 3.359(4) 139.8
data_global
_journal_date_recd_electronic     2010-04-23
_journal_date_accepted     2010-05-19
_journal_name_full     'Acta Crystallographica, Section E'
_journal_year     2010
_journal_volume     66
_journal_issue      6
_journal_page_first     o1442
_journal_page_last     o1442
_journal_paper_category     QO
_journal_coeditor_code     HG2676
_publ_contact_author_name     'Dr. Rodolfo Moreno-Fuquen'
_publ_contact_author_address
;
     Departamento de Qu\'imica. Facultad de Ciencias, Universidad
     del Valle, Apartado 25360, Santiago de Cali,
     Colombia.
;
_publ_contact_author_email     'rodimo26@yahoo.es'
_publ_contact_author_fax     '57 23 392440'
_publ_contact_author_phone     '57 23 393248'
_publ_section_title
;
2-[(2-Carboxyphenyl)disulfanyl]benzoic acid--4,4'-bipyridyl
<i>N</i>,<i>N</i>'-dioxide (1/2)
;
loop_
    _publ_author_name
    _publ_author_address
    'Moreno-Fuquen, Rodolfo'
;    Departamento de Qu\'imica - Facultad de Ciencias,
     Universidad del Valle
     Apartado 25360, Santiago de Cali,
     Colombia
;
    'Ellena, Javier'
;    Instituto de F\'isica de S\~ao Carlos, IFSC,
     Universidade de S\~ao Paulo, USP,
     S\~ao Carlos, SP,
     Brazil
;
    'De Simone, Carlos A.'
;    Instituto de F\'isica de S\~ao Carlos, IFSC,
     Universidade de S\~ao Paulo, USP,
     S\~ao Carlos, SP,
     Brazil
;
    'Ribeiro, Leandro'
;    Instituto de F\'isica de S\~ao Carlos, IFSC,
     Universidade de S\~ao Paulo, USP,
     S\~ao Carlos, SP,
     Brazil
;
    'De Almeida Santos, Regina Helena'
;    Instituto de Q\u'imica de S\~ao Carlos, IFSC,
     Universidade de S\~ao Paulo, USP,
     S\~ao Carlos, SP,
     Brazil
;
