# Supplementary material for: 2-[(2-Carboxy­phen­yl)disulfan­yl]benzoic acid–4,4′-bipyridyl N,N′-dioxide (1/2)
Source: Acta Crystallogr Sect E Struct Rep Online. 2010 May 26;66(Pt 6):o1442. doi: 10.1107/S1600536810018775 (PMC2979473; doi:10.1107/S1600536810018775)
Supplement: Supplementary file 2 [file e-66-o1442-Isup2.hkl]

# 
# h,k,l, Fc-squared, Fo-squared, sigma(Fo-squared) and status flag 
# 
data_I
_shelx_title ' buga9 in C 2/c' 
_shelx_refln_list_code          4 
_shelx_F_calc_maximum      509.12 
_exptl_crystal_F_000      1655.80 
_reflns_d_resolution_high  0.8384 
 
loop_ 
 _symmetry_equiv_pos_as_xyz 
 'x, y, z' 
 '-x, y, -z+1/2' 
 'x+1/2, y+1/2, z' 
 '-x+1/2, y+1/2, -z+1/2' 
 '-x, -y, -z' 
 'x, -y, z-1/2' 
 '-x+1/2, -y+1/2, -z' 
 'x+1/2, -y+1/2, z-1/2' 
 
_cell_length_a    21.3140 
_cell_length_b    10.5621 
_cell_length_c    16.0050 
_cell_angle_alpha  90.000 
_cell_angle_beta  105.412 
_cell_angle_gamma  90.000 
 
_shelx_F_squared_multiplier     1.000 
 
loop_ 
 _refln_index_h 
 _refln_index_k 
 _refln_index_l 
 _refln_F_squared_calc 
 _refln_F_squared_meas 
 _refln_F_squared_sigma 
 _refln_observed_status 
   2   0   0     1690.74     1277.01     59.65 o 
   4   0   0     4595.90     4509.19    283.16 o 
   6   0   0      990.88     1111.71     61.30 o 
   8   0   0    12580.27    16031.25    770.49 o 
  10   0   0     3344.50     3580.98    172.28 o 
  12   0   0     2731.19     3654.42    120.12 o 
  14   0   0     2260.96     3001.05    109.16 o 
  16   0   0     1846.82     2251.62     50.26 o 
  18   0   0     2701.81     3390.09     35.02 o 
  20   0   0     1024.56     1322.85      6.63 o 
  22   0   0     1097.62     1153.83      8.38 o 
  24   0   0     1410.89     1306.94     19.72 o 
   1   1   0     3318.57     3452.97      6.72 o 
   3   1   0     2454.40     2923.18     46.20 o 
   5   1   0    18764.87    20231.37    735.55 o 
   7   1   0     1583.13     1538.67     11.36 o 
   9   1   0     3044.71     3722.50     38.52 o 
  11   1   0     5653.66     8423.88    206.94 o 
  13   1   0     1102.82     1365.31     20.53 o 
  15   1   0     2461.45     3113.90      4.98 o 
  17   1   0     1626.45     2134.88     16.51 o 
  19   1   0     8526.07    10381.99     63.03 o 
  21   1   0     3079.84     3339.38     30.28 o 
  23   1   0     1387.02     1513.22      9.58 o 
   0   2   0     3907.67     4054.92      1.54 o 
   2   2   0    23364.49    28166.82    347.72 o 
   4   2   0    17897.71    22009.44    920.41 o 
   6   2   0      853.78     1182.39    105.04 o 
   8   2   0      267.69      300.26     33.05 o 
  10   2   0    38700.72    44265.10   2489.53 o 
  12   2   0     4100.59     4574.48    241.84 o 
  14   2   0        0.48        6.43      7.69 o 
  16   2   0        5.73       22.09      3.94 o 
  18   2   0      421.73      572.35     38.09 o 
  20   2   0    10029.79    11464.74    378.13 o 
  22   2   0     1574.00     1731.35      8.30 o 
  24   2   0       68.24       50.68      6.31 o 
   1   3   0    96893.70   124167.77    134.57 o 
   3   3   0    23421.35    27026.17   1117.09 o 
   5   3   0      273.81      394.36     31.77 o 
   7   3   0     1688.11     1978.47    221.55 o 
   9   3   0        4.72       11.29      3.36 o 
  11   3   0        8.85       14.03     16.04 o 
  13   3   0     4518.09     5293.08    532.84 o 
  15   3   0       77.37      149.70     13.96 o 
  17   3   0      158.09      230.22     26.21 o 
  19   3   0      198.75      204.09     13.12 o 
  21   3   0        0.07       15.15      9.27 o 
  23   3   0      846.93      854.59     20.45 o 
   0   4   0     1049.68     1127.76      2.26 o 
   2   4   0    10256.48    11203.67    141.19 o 
   4   4   0       10.16       22.17      5.42 o 
   6   4   0     5538.78     7257.44    681.80 o 
   8   4   0      274.59      342.73     31.65 o 
  10   4   0      527.15      429.38     60.63 o 
  12   4   0     3173.13     3073.20    464.82 o 
  14   4   0     1796.46     2044.59    262.01 o 
  16   4   0       10.55       10.54      4.20 o 
  18   4   0     2257.63     2778.19    152.64 o 
  20   4   0     4004.97     4753.66    397.10 o 
  22   4   0      416.08      453.30     17.96 o 
   1   5   0        0.39       -1.86      1.86 o 
   3   5   0     4095.27     4865.98    234.27 o 
   5   5   0     1044.06     1315.02    115.19 o 
   7   5   0     5774.13     7289.58    916.01 o 
   9   5   0     2634.84     3015.88    524.56 o 
  11   5   0      859.76      807.66    156.19 o 
  13   5   0     7254.22     6875.51   1044.92 o 
  15   5   0     2534.67     2725.93    317.33 o 
  17   5   0     1893.10     2465.96    176.49 o 
  19   5   0      256.87      248.81     21.61 o 
  21   5   0      471.35      453.31     34.53 o 
   0   6   0     2544.73     3077.76      4.05 o 
   2   6   0    19519.97    23476.01    420.90 o 
   4   6   0     2793.50     3210.07    200.83 o 
   6   6   0     2428.20     3002.54    355.44 o 
   8   6   0      697.54      916.88    150.82 o 
  10   6   0      144.39      164.27     28.15 o 
  12   6   0      918.14      912.06    202.88 o 
  14   6   0     2200.53     2213.49    333.71 o 
  16   6   0     2203.97     2604.00    280.71 o 
  18   6   0        0.57        5.76      7.33 o 
  20   6   0      165.47      199.48     11.52 o 
   1   7   0      287.25      290.15     11.79 o 
   3   7   0     1379.21     1624.20     26.90 o 
   5   7   0       84.15       98.66      8.04 o 
   7   7   0        0.49        6.89      3.82 o 
   9   7   0     1596.43     1859.65    325.61 o 
  11   7   0      196.77      288.73     64.89 o 
  13   7   0       39.35       58.90     15.35 o 
  15   7   0      787.79      907.17     92.25 o 
  17   7   0       40.01       59.27      8.52 o 
  19   7   0      673.15      795.12     69.21 o 
   0   8   0       19.02       22.35      4.96 o 
   2   8   0      920.37     1104.07      3.99 o 
   4   8   0     4477.31     5737.89    333.51 o 
   6   8   0     3756.92     4642.53    593.20 o 
   8   8   0      563.49      745.96    121.84 o 
  10   8   0      188.47      200.17     31.62 o 
  12   8   0     1404.44     1291.91    327.01 o 
  14   8   0      401.07      352.51     56.31 o 
  16   8   0      541.11      674.19     85.04 o 
  18   8   0      825.65      991.91    120.49 o 
   1   9   0     1165.98     1359.87     30.60 o 
   3   9   0     5381.01     6389.28    268.24 o 
   5   9   0      523.65      683.02     80.30 o 
   7   9   0     1882.36     2187.94    297.20 o 
   9   9   0       13.90       18.99      6.57 o 
  11   9   0        2.46       16.64      3.80 o 
  13   9   0       99.65      105.95     23.12 o 
  15   9   0      268.87      273.61     47.09 o 
  17   9   0     1059.36     1156.33    139.61 o 
   0  10   0      266.70      243.08      5.78 o 
   2  10   0     1090.49     1426.61    716.07 o 
   4  10   0     1192.87     1491.87    111.81 o 
   6  10   0      676.35      827.54    106.62 o 
   8  10   0      275.88      396.67     70.80 o 
  10  10   0      281.94      287.64     45.92 o 
  12  10   0       11.39       25.86      3.02 o 
  14  10   0        0.57       13.06      2.37 o 
   1  11   0      320.64      420.30      4.79 o 
   3  11   0       15.91       23.65      3.76 o 
   5  11   0        0.05       14.67      3.39 o 
   7  11   0       46.59       47.56      6.21 o 
   9  11   0       79.03       72.77     21.13 o 
  11  11   0       12.33       21.27      3.46 o 
   0  12   0      101.37      107.12      4.21 o 
   2  12   0        0.17        4.64      3.56 o 
   4  12   0       92.75       65.94      7.77 o 
   6  12   0       27.69       40.93     10.46 o 
 -23   1   1       10.13       17.44      3.49 o 
 -21   1   1      160.90      147.04      4.51 o 
 -19   1   1        0.44       -5.31      5.31 o 
 -17   1   1     1552.65     1908.44      5.89 o 
 -15   1   1     2361.63     2914.62      5.65 o 
 -13   1   1      897.23     1325.51      4.63 o 
 -11   1   1      774.11     1125.54      3.98 o 
  -9   1   1     5248.59     5788.27      4.36 o 
  -7   1   1      409.57      556.80      2.75 o 
  -5   1   1       28.31       26.28      2.09 o 
  -3   1   1     2127.98     2519.29      1.67 o 
  -1   1   1     1158.68     1111.20      0.87 o 
   1   1   1      711.58      523.83      0.90 o 
   3   1   1    17689.21    20557.47     22.58 o 
   5   1   1        4.14        4.51      2.09 o 
   7   1   1      374.48      279.16      2.76 o 
   9   1   1        0.49       -3.36      3.36 o 
  11   1   1     8169.90    10479.33      6.26 o 
  13   1   1     4776.82     6213.92      6.51 o 
  15   1   1        0.17        2.71      4.89 o 
  17   1   1       44.97       12.83      5.34 o 
  19   1   1      652.32       17.36      5.19 o 
  21   1   1      154.91      194.70      4.24 o 
  23   1   1        2.11       13.46      2.89 o 
 -24   2   1       86.53       89.52      2.63 o 
 -22   2   1       54.61       56.87      3.86 o 
 -20   2   1      653.17      709.91      5.09 o 
 -18   2   1     5935.41     6946.73      7.12 o 
 -16   2   1    10656.36    12610.94      8.01 o 
 -14   2   1        2.85       18.99      4.02 o 
 -12   2   1     4768.07     4996.03      5.10 o 
 -10   2   1     1282.15     1417.02      3.63 o 
  -8   2   1    10507.63    10931.74      4.47 o 
  -6   2   1     1024.78      983.76      2.37 o 
  -4   2   1        5.82       13.23      1.66 o 
  -2   2   1    16087.25    16088.19     18.29 o 
   0   2   1    28159.33    30144.17     21.61 o 
   2   2   1     1787.13     1496.12      1.54 o 
   4   2   1     1441.97     1464.05      2.10 o 
   6   2   1    10832.35    11633.26      4.18 o 
   8   2   1    12393.12    11995.86      5.30 o 
  10   2   1     1337.59     1215.63      4.15 o 
  12   2   1     2853.32     2872.42      5.41 o 
  14   2   1     4254.76     5114.60      6.62 o 
  16   2   1     1572.88     1856.50      5.84 o 
  18   2   1        0.23        2.84      5.12 o 
  20   2   1      330.37      406.63      4.61 o 
  22   2   1      242.75      332.51      3.85 o 
 -23   3   1     1133.66     1166.21      3.71 o 
 -21   3   1       69.35       79.16      3.99 o 
 -19   3   1        6.07        3.62      4.69 o 
 -17   3   1     1689.31     1846.64      5.52 o 
 -15   3   1     3567.31     3632.06      5.82 o 
 -13   3   1        2.82       11.46      3.89 o 
 -11   3   1     1341.01     1231.22      3.88 o 
  -9   3   1       30.24       62.51      2.84 o 
  -7   3   1     9861.67    10803.49      4.19 o 
  -5   3   1       18.66       32.14      2.02 o 
  -3   3   1     3449.87     3566.75      2.17 o 
  -1   3   1    72542.48    82981.93     44.57 o 
   1   3   1   160312.78   210410.02     73.51 o 
   3   3   1     4003.83     4470.57      2.55 o 
   5   3   1      126.56      171.53      2.41 o 
   7   3   1    13658.38    14828.39      5.41 o 
   9   3   1     8897.06     8763.39      5.73 o 
  11   3   1      288.10      212.61      4.23 o 
  13   3   1       74.58       93.14      4.80 o 
  15   3   1      657.48      655.33      5.53 o 
  17   3   1      784.77      910.91      5.80 o 
  19   3   1     1296.88     1326.38      5.55 o 
  21   3   1      602.29      606.11      4.28 o 
  23   3   1       25.76       31.41      2.60 o 
 -22   4   1      255.59      262.03      3.30 o 
 -20   4   1      601.29      597.81      4.38 o 
 -18   4   1     7358.46     8061.26      7.06 o 
 -16   4   1     3535.38     3580.84      6.01 o 
 -14   4   1     9105.66     8607.14      6.81 o 
 -12   4   1       58.79       42.97      3.74 o 
 -10   4   1     1078.53      986.90      3.62 o 
  -8   4   1      193.57      157.34      2.95 o 
  -6   4   1    23495.11    24783.80     40.52 o 
  -4   4   1      462.06      508.15      2.30 o 
  -2   4   1    50701.68    55017.00     45.66 o 
   0   4   1      190.19      197.68      1.96 o 
   2   4   1      457.43      419.12      2.25 o 
   4   4   1    34685.71    37123.27     47.59 o 
   6   4   1     9043.80     9877.07      4.90 o 
   8   4   1      864.39      796.53      3.89 o 
  10   4   1     1655.23     1418.98      4.72 o 
  12   4   1     4435.41     3712.82      6.37 o 
  14   4   1     2281.19     2209.50      6.45 o 
  16   4   1      405.50      457.61      5.77 o 
  18   4   1       47.39       52.36      5.12 o 
  20   4   1      143.23      174.45      4.40 o 
  22   4   1      670.06      661.23      3.47 o 
 -21   5   1      837.03      835.89      3.92 o 
 -19   5   1     3945.75     4199.58      5.90 o 
 -17   5   1     3073.66     3167.68      5.98 o 
 -15   5   1     1207.58     1178.17      5.15 o 
 -13   5   1       81.10       50.58      4.05 o 
 -11   5   1      898.28      779.97      4.02 o 
  -9   5   1     3583.74     3520.48      4.37 o 
  -7   5   1      322.29      331.48      3.22 o 
  -5   5   1     1432.95     1624.55      3.17 o 
  -3   5   1      917.72     1159.84      2.76 o 
  -1   5   1        6.52       -1.62      2.49 o 
   1   5   1        3.52        7.37      2.47 o 
   3   5   1     1839.10     1748.03      3.29 o 
   5   5   1      719.64      812.44      3.49 o 
   7   5   1      352.31      406.47      3.92 o 
   9   5   1     1613.03     1572.24      4.99 o 
  11   5   1     1404.16     1086.05      5.36 o 
  13   5   1     3571.30     2803.92      6.86 o 
  15   5   1      271.38      285.89      5.90 o 
  17   5   1      146.50      167.40      5.50 o 
  19   5   1     1022.18     1054.98      5.10 o 
  21   5   1      662.64      762.27      3.59 o 
 -20   6   1        0.51       20.05      3.54 o 
 -18   6   1       90.54      101.78      4.10 o 
 -16   6   1     4079.90     3903.31      6.07 o 
 -14   6   1     2433.23     1984.53      5.47 o 
 -12   6   1     2051.34     1736.33      4.87 o 
 -10   6   1        7.30       -1.03      3.84 o 
  -8   6   1      113.21      118.73      3.68 o 
  -6   6   1     6913.53     6901.61      5.04 o 
  -4   6   1     2408.28     2400.42      3.78 o 
  -2   6   1     5100.93     5256.48      4.29 o 
   0   6   1      662.50      659.08      3.19 o 
   2   6   1    25536.64    26837.47     52.63 o 
   6   6   1     4583.59     4732.02      5.61 o 
   8   6   1     3634.26     3473.10      5.90 o 
  10   6   1       41.18       46.39      4.87 o 
  12   6   1        0.12       12.39      5.14 o 
  14   6   1     2470.68     2025.39      6.86 o 
  16   6   1     1244.09     1368.98      6.12 o 
  18   6   1     2807.60     2982.98      6.15 o 
  20   6   1        2.48       12.62      3.26 o 
 -19   7   1     2572.83     2678.46      4.53 o 
 -17   7   1       45.84       19.43      4.21 o 
 -15   7   1      377.07      328.14      4.63 o 
 -13   7   1      878.13      743.87      4.83 o 
 -11   7   1       13.36       17.59      4.07 o 
  -9   7   1      164.35      146.27      4.15 o 
  -7   7   1     2894.29     3193.17      5.17 o 
  -5   7   1      171.49      172.22      3.99 o 
  -3   7   1     1179.61     1253.95      4.19 o 
  -1   7   1     4804.78     4847.48      5.10 o 
   1   7   1      148.08      122.50      3.85 o 
   3   7   1     7877.92     8560.61      6.42 o 
   5   7   1     1226.43     1263.11      5.02 o 
   7   7   1     1014.26      952.50      5.52 o 
   9   7   1      330.02      339.56      5.13 o 
  11   7   1        8.11       20.65      5.27 o 
  13   7   1      197.40      175.81      5.54 o 
  15   7   1       12.84       21.92      5.05 o 
  17   7   1     1454.06     1491.22      5.61 o 
  19   7   1      443.06      428.41      3.60 o 
 -18   8   1       55.16       60.66      3.19 o 
 -16   8   1      647.71      582.19      4.37 o 
 -14   8   1       12.03       19.18      4.22 o 
 -12   8   1        7.03        9.67      4.53 o 
 -10   8   1        5.92        8.58      4.43 o 
  -8   8   1      513.77      537.78      4.84 o 
  -6   8   1     1318.51     1352.21      5.41 o 
  -4   8   1     2327.71     2541.81      5.60 o 
  -2   8   1      371.74      345.52      4.57 o 
   0   8   1     4153.66     4305.99      6.04 o 
   2   8   1     1109.10     1307.94      5.43 o 
   4   8   1     2662.83     2898.92      6.37 o 
   6   8   1     2247.44     2234.29      6.58 o 
   8   8   1       10.91       10.85      5.37 o 
  10   8   1        0.06       -3.23      5.56 o 
  12   8   1       23.32        1.56      5.65 o 
  14   8   1     1836.92     1597.24      6.34 o 
  16   8   1      142.56      140.47      4.47 o 
  18   8   1      886.79      874.44      3.82 o 
 -17   9   1      463.72      467.66      3.10 o 
 -15   9   1       84.57       65.92      3.45 o 
 -13   9   1      325.73      238.85      4.14 o 
 -11   9   1      402.93      389.60      4.77 o 
  -9   9   1     1088.01     1079.39      5.35 o 
  -7   9   1     2868.28     3089.57      6.42 o 
  -5   9   1     1964.29     2083.54      6.31 o 
  -3   9   1     2105.60     2373.16      6.26 o 
  -1   9   1     1700.88     2056.13      6.09 o 
   1   9   1       39.51       73.79      5.40 o 
   3   9   1      691.73      632.74      6.04 o 
   5   9   1       20.34       82.50      5.52 o 
   7   9   1      411.28      398.61      5.70 o 
   9   9   1      155.31      121.16      5.44 o 
  11   9   1      301.99      217.43      5.14 o 
  13   9   1     1031.76      742.54      5.29 o 
  15   9   1       53.38       42.27      3.81 o 
 -14  10   1        0.49       11.42      3.06 o 
 -12  10   1      611.25      518.57      4.07 o 
 -10  10   1      708.43      646.70      4.73 o 
  -8  10   1       67.54       68.25      4.72 o 
  -6  10   1      434.16      473.99      5.36 o 
  -4  10   1      609.45      652.64      5.75 o 
  -2  10   1       12.56       32.15      5.25 o 
   0  10   1      540.42      648.46      5.79 o 
   2  10   1      266.87      350.53      5.76 o 
   4  10   1      154.02      190.38      5.65 o 
   6  10   1      475.64      471.88      6.04 o 
   8  10   1        5.33        8.66      5.19 o 
  10  10   1     1629.62     1125.80      5.40 o 
  12  10   1      220.48      159.46      4.18 o 
  14  10   1      151.05      151.93      3.26 o 
 -11  11   1      143.50      132.87      3.30 o 
  -9  11   1      525.04      556.83      4.14 o 
  -7  11   1        3.71       11.82      4.18 o 
  -5  11   1       53.51       62.43      4.56 o 
  -3  11   1      929.57     1142.79      5.64 o 
  -1  11   1      738.55      823.60      5.72 o 
   1  11   1      720.22      853.39      5.70 o 
   3  11   1      527.20      507.81      5.49 o 
   5  11   1      150.98      118.60      4.99 o 
   7  11   1      952.96      836.82      5.21 o 
   9  11   1       23.03       15.42      3.97 o 
  11  11   1      139.49      119.56      3.33 o 
  -6  12   1     1463.90     1484.57      4.26 o 
  -4  12   1      217.26      210.69      3.77 o 
  -2  12   1       50.28       78.14      3.91 o 
   0  12   1      838.96      963.19      4.64 o 
   2  12   1     1153.45     1181.03      4.81 o 
   4  12   1      814.20      656.13      4.24 o 
   6  12   1       36.75       15.91      3.34 o 
 -24   0   2      392.34      327.98      3.29 o 
 -22   0   2      248.54      205.68      4.33 o 
 -20   0   2     7926.30     9463.21      7.90 o 
 -18   0   2     1635.16     2000.64      6.22 o 
 -16   0   2      346.17      439.94      5.29 o 
 -14   0   2     1045.28     1602.06      5.09 o 
 -12   0   2     6775.92     8808.36      6.18 o 
 -10   0   2    37012.45    51039.78     71.22 o 
  -8   0   2    25896.92    33365.73     54.18 o 
  -6   0   2     7529.76     8501.24      4.11 o 
  -4   0   2    12594.48    11249.39      3.80 o 
  -2   0   2      388.92      510.16      1.47 o 
   0   0   2       27.87      147.55      0.92 o 
   2   0   2    13845.64    11258.17     16.37 o 
   4   0   2       71.79       30.65      1.75 o 
   6   0   2     8332.98     8174.10      3.58 o 
   8   0   2   108470.16   151015.38     96.99 o 
  10   0   2    15764.95    20765.33      6.78 o 
  12   0   2     2232.53     3055.20      5.04 o 
  14   0   2     1245.70     1567.03      5.10 o 
  16   0   2      534.65      551.04      4.99 o 
  18   0   2     5210.04     5823.64      6.81 o 
  20   0   2     2788.00     3053.07      5.43 o 
  22   0   2     2949.03     2950.40      4.58 o 
 -23   1   2     3473.63     3237.21      5.03 o 
 -21   1   2     1193.46     1240.33      5.28 o 
 -19   1   2      542.12      659.39      5.27 o 
 -17   1   2     4857.97     5558.30      6.80 o 
 -15   1   2    17377.43    22078.24      8.87 o 
 -13   1   2     2349.40     2555.22      4.94 o 
 -11   1   2     3563.31     4196.79      4.63 o 
  -9   1   2     4670.04     4958.04      4.22 o 
  -7   1   2      134.35      170.33      2.66 o 
  -5   1   2      692.09      836.69      2.24 o 
  -3   1   2    28775.80    37131.13     29.01 o 
  -1   1   2    40068.56    44204.61     24.33 o 
   1   1   2     3136.99     2875.92      1.34 o 
   3   1   2     5569.28     5995.09      2.18 o 
   5   1   2      359.19      343.78      2.09 o 
   7   1   2    10443.73     8949.75      4.27 o 
   9   1   2     1527.98     1418.10      3.70 o 
  11   1   2      786.72     1179.52      4.12 o 
  13   1   2    12782.31    16173.14      7.93 o 
  15   1   2        3.09        5.32      4.79 o 
  17   1   2     1383.15     1575.92      5.73 o 
  19   1   2       17.51       12.70      4.91 o 
  21   1   2      106.03      102.76      3.91 o 
  23   1   2     1782.87     1628.98      3.56 o 
 -24   2   2       49.42       60.25      2.90 o 
 -22   2   2     1447.54     1380.65      4.72 o 
 -20   2   2     2242.94     2319.42      5.76 o 
 -18   2   2      405.87      446.33      5.29 o 
 -16   2   2     4417.64     5046.01      6.37 o 
 -14   2   2     2767.24     3008.33      5.29 o 
 -12   2   2     5786.64     5655.46      5.17 o 
 -10   2   2     7758.39     7038.74      4.77 o 
  -8   2   2     3328.87     3401.65      3.48 o 
  -6   2   2      947.95     1058.81      2.32 o 
  -4   2   2       70.73       81.20      1.71 o 
  -2   2   2    37026.99    37873.27     28.21 o 
   0   2   2    17487.72    17056.09     18.80 o 
   2   2   2     4244.92     4370.25      1.96 o 
   4   2   2      184.46      243.69      1.90 o 
   6   2   2      789.15      745.50      2.56 o 
   8   2   2     4716.65     3956.67      4.05 o 
  10   2   2     5349.85     4932.91      5.09 o 
  12   2   2    13762.72    14527.80      7.69 o 
  14   2   2       35.30       65.08      4.79 o 
  16   2   2      104.34       89.45      4.90 o 
  18   2   2       60.18       97.10      4.92 o 
  20   2   2     2302.13     2568.25      5.34 o 
  22   2   2     1457.58     1402.77      3.92 o 
 -23   3   2     1821.64     1684.99      4.07 o 
 -21   3   2      268.29      299.53      4.22 o 
 -19   3   2       24.91       20.62      4.85 o 
 -17   3   2      741.79      812.58      5.27 o 
 -15   3   2     2052.19     2014.17      5.26 o 
 -13   3   2    11853.74    11498.05      6.67 o 
 -11   3   2      117.57       95.10      3.22 o 
  -9   3   2      622.02      624.71      3.04 o 
  -7   3   2    14139.54    15169.05      4.61 o 
  -5   3   2    14598.32    14545.78     27.00 o 
  -3   3   2     1207.88     1206.14      1.87 o 
  -1   3   2      186.14      175.18      1.59 o 
   1   3   2     7374.97     6998.24      2.53 o 
   3   3   2     3809.33     3481.83      2.52 o 
   5   3   2    13739.17    15062.06      4.43 o 
   7   3   2     4788.07     4851.18      4.09 o 
   9   3   2      244.18      284.17      3.66 o 
  11   3   2     3794.04     3156.13      5.36 o 
  13   3   2     2047.99     1737.66      5.56 o 
  15   3   2      220.11      259.58      5.23 o 
  17   3   2      625.34      654.42      5.41 o 
  19   3   2      310.85      352.37      4.89 o 
  21   3   2      250.25      275.83      3.77 o 
 -22   4   2     1992.93     1827.29      4.33 o 
 -20   4   2      458.62      515.62      4.33 o 
 -18   4   2      126.33      162.69      4.67 o 
 -16   4   2      186.45      175.90      4.67 o 
 -14   4   2      755.53      670.16      4.47 o 
 -12   4   2     5055.88     4089.87      5.01 o 
 -10   4   2     1448.92     1356.23      3.64 o 
  -8   4   2      938.10      900.12      3.06 o 
  -6   4   2     6436.54     6817.91      3.76 o 
  -4   4   2     1944.16     1925.70      2.52 o 
  -2   4   2      616.33      715.33      2.12 o 
   0   4   2     2211.05     1989.99      2.33 o 
   2   4   2    33122.69    35576.94     40.85 o 
   4   4   2    10788.92    11378.51      4.36 o 
   6   4   2      110.58      118.69      2.97 o 
   8   4   2      115.84      103.31      3.54 o 
  10   4   2     8642.70     6820.05      6.36 o 
  12   4   2     2103.62     1546.06      5.77 o 
  14   4   2     6179.66     6076.58      7.75 o 
  16   4   2      787.08      750.35      5.98 o 
  18   4   2      186.84      182.66      5.02 o 
  20   4   2     1680.19     1725.98      4.91 o 
  22   4   2       88.27       87.70      2.73 o 
 -21   5   2       82.28       79.79      3.58 o 
 -19   5   2      899.96      883.24      4.76 o 
 -17   5   2     7788.72     7949.32      7.33 o 
 -15   5   2        3.99        9.47      4.57 o 
 -13   5   2     1880.98     1322.87      4.73 o 
 -11   5   2        4.30       13.61      3.51 o 
  -9   5   2      906.08     1073.42      3.70 o 
  -7   5   2    11527.08    12198.20      5.27 o 
  -5   5   2     5297.48     5839.31      3.86 o 
  -3   5   2     7320.50     6765.06      3.74 o 
  -1   5   2     4888.05     4906.68      3.32 o 
   1   5   2     2063.90     1829.36      3.00 o 
   3   5   2     3323.72     3503.28      3.66 o 
   5   5   2     6109.43     6472.23      4.72 o 
   7   5   2      172.26      148.71      3.60 o 
   9   5   2       63.93       59.24      4.20 o 
  11   5   2      250.51      194.98      4.92 o 
  13   5   2      691.60      546.18      5.66 o 
  15   5   2      125.50      130.29      5.52 o 
  17   5   2      197.40      212.19      5.23 o 
  19   5   2     1865.77     2011.85      5.24 o 
  21   5   2        1.80        7.27      2.82 o 
 -22   6   2      311.87      297.08      2.69 o 
 -20   6   2       20.25       33.86      3.57 o 
 -18   6   2      738.58      727.32      4.72 o 
 -16   6   2     1300.89     1269.71      5.32 o 
 -14   6   2      945.25      698.71      4.77 o 
 -12   6   2     1150.42      921.65      4.51 o 
 -10   6   2      113.57      129.93      3.66 o 
  -8   6   2     1054.82     1105.69      3.99 o 
  -6   6   2     3989.18     3973.37      4.46 o 
  -4   6   2     1120.89     1316.98      3.47 o 
  -2   6   2     1112.29     1253.36      3.34 o 
   0   6   2     8121.47     8789.13      4.89 o 
   2   6   2     5445.27     5990.29      4.80 o 
   4   6   2     5114.26     5205.68      5.18 o 
   6   6   2     1439.36     1507.64      4.64 o 
   8   6   2     3146.20     3180.36      5.92 o 
  10   6   2       13.60       19.77      4.69 o 
  12   6   2      111.44       80.15      5.10 o 
  14   6   2     1691.32     1454.08      6.49 o 
  16   6   2      480.66      501.63      5.32 o 
  18   6   2       25.26       31.59      4.37 o 
  20   6   2       10.04       10.56      2.93 o 
 -19   7   2     1705.13     1785.50      4.42 o 
 -17   7   2     1130.33     1083.79      4.85 o 
 -15   7   2      133.44       94.79      4.38 o 
 -13   7   2      551.76      464.62      4.51 o 
 -11   7   2      155.32      142.09      4.20 o 
  -9   7   2     1666.73     1610.24      4.84 o 
  -7   7   2       63.43       80.56      3.94 o 
  -5   7   2       37.58       46.96      3.82 o 
  -3   7   2      673.94      828.44      3.95 o 
  -1   7   2      353.77      375.24      3.83 o 
   1   7   2      107.14      116.39      3.76 o 
   3   7   2     1555.99     1727.77      5.02 o 
   5   7   2     1447.92     1523.66      5.21 o 
   7   7   2     1153.85     1006.36      5.37 o 
   9   7   2       24.40       23.70      4.90 o 
  11   7   2      440.47      311.14      5.70 o 
  13   7   2      977.77      798.14      5.88 o 
  15   7   2       62.48       70.12      5.06 o 
  17   7   2     1067.63     1106.03      5.00 o 
  19   7   2      297.24      296.04      3.24 o 
 -18   8   2       29.71       41.96      3.37 o 
 -16   8   2     1805.10     1629.27      4.97 o 
 -14   8   2      651.43      585.80      4.60 o 
 -12   8   2     1134.49      940.12      5.05 o 
 -10   8   2       12.34       12.21      4.23 o 
  -8   8   2      368.16      415.99      4.47 o 
  -6   8   2     1302.60     1352.39      5.13 o 
  -4   8   2     4536.67     4807.58      6.25 o 
  -2   8   2      843.59      920.82      4.86 o 
   0   8   2      119.37      118.19      4.53 o 
   2   8   2     7466.49     8044.33      7.39 o 
   4   8   2     1037.19     1126.56      5.66 o 
   6   8   2      341.96      362.40      5.37 o 
   8   8   2        0.06        4.60      5.31 o 
  10   8   2     1167.68      921.29      5.95 o 
  12   8   2      309.00      296.20      5.03 o 
  14   8   2      165.70      163.61      5.15 o 
  16   8   2      400.72      439.19      4.38 o 
  18   8   2       35.80       20.87      2.86 o 
 -17   9   2       22.15       28.65      2.96 o 
 -15   9   2      113.58      117.75      3.80 o 
 -13   9   2      706.40      535.09      4.50 o 
 -11   9   2      229.97      253.15      4.47 o 
  -9   9   2      190.76      192.66      4.85 o 
  -7   9   2       85.84      112.18      5.10 o 
  -5   9   2      240.86      269.19      5.16 o 
  -3   9   2      479.56      548.23      5.54 o 
  -1   9   2      392.50      453.79      5.33 o 
   1   9   2     6564.23     7357.57      7.89 o 
   3   9   2     2805.05     3098.29      7.08 o 
   5   9   2     1191.49     1362.45      6.45 o 
   7   9   2        1.25       -1.54      5.61 o 
   9   9   2       15.28        4.58      5.07 o 
  11   9   2      107.90       69.68      4.92 o 
  13   9   2        0.11       -4.50      4.50 o 
  15   9   2       65.39       95.90      3.62 o 
 -14  10   2      792.69      772.67      3.74 o 
 -12  10   2     1164.35      994.59      4.52 o 
 -10  10   2       28.56       40.38      4.49 o 
  -8  10   2      793.24      774.86      5.22 o 
  -6  10   2      146.25      179.75      4.99 o 
  -4  10   2        7.79        9.40      5.01 o 
  -2  10   2      262.42      312.70      5.20 o 
   0  10   2     1087.73     1272.17      6.42 o 
   2  10   2      350.87      440.80      5.86 o 
   4  10   2       81.38      107.11      5.57 o 
   6  10   2     1849.94     1593.47      6.48 o 
   8  10   2        0.16       11.18      4.84 o 
  10  10   2      310.32      205.58      4.84 o 
  12  10   2      375.30      326.23      4.04 o 
 -11  11   2      150.92      136.05      3.42 o 
  -9  11   2      467.66      447.02      4.21 o 
  -7  11   2       69.92       60.93      4.22 o 
  -5  11   2       79.34       97.02      4.58 o 
  -3  11   2       12.47       12.52      5.01 o 
  -1  11   2       84.19       96.12      5.20 o 
   1  11   2      153.02      207.55      5.29 o 
   3  11   2       29.22       44.60      4.74 o 
   5  11   2       31.72       26.43      4.72 o 
   7  11   2       96.15       95.50      4.30 o 
   9  11   2        8.11        9.77      3.67 o 
  -6  12   2        4.05        9.93      3.42 o 
  -4  12   2      123.66      139.88      3.91 o 
  -2  12   2      261.56      295.65      4.16 o 
   0  12   2      165.88      221.13      4.14 o 
   2  12   2      369.14      384.53      4.17 o 
   4  12   2      469.33      364.16      4.10 o 
   6  12   2       70.54       88.30      3.30 o 
 -25   1   3      409.90      417.76      2.85 o 
 -23   1   3       14.65       31.63      3.72 o 
 -21   1   3        0.39        2.38      4.60 o 
 -19   1   3     3581.60     4130.58      6.47 o 
 -17   1   3      866.53     1023.23      5.40 o 
 -15   1   3        2.68       17.99      4.49 o 
 -13   1   3     2074.40     2715.32      4.93 o 
 -11   1   3      242.14      308.42      3.69 o 
  -9   1   3     7652.77     7937.61      4.79 o 
  -7   1   3     7834.30     8060.20      4.05 o 
  -5   1   3    17411.25    18803.85     31.01 o 
  -3   1   3     9259.98     9746.28     18.74 o 
  -1   1   3    26325.32    28220.21     23.55 o 
   1   1   3    21817.61    23401.06     22.03 o 
   3   1   3     1089.86     1203.62      1.79 o 
   5   1   3     2293.13     1941.83      2.46 o 
   7   1   3       18.69        5.01      2.74 o 
   9   1   3       28.96        3.28      3.28 o 
  11   1   3      899.97     1188.86      4.27 o 
  13   1   3       46.89       30.58      4.58 o 
  15   1   3      514.99      588.38      5.08 o 
  17   1   3      644.57      681.75      5.30 o 
  19   1   3      788.69      827.44      5.03 o 
  21   1   3       64.20       62.68      3.57 o 
 -24   2   3      106.68      114.51      3.09 o 
 -22   2   3      220.49      187.30      4.14 o 
 -20   2   3      635.97      625.95      4.96 o 
 -18   2   3     4319.57     4925.45      6.66 o 
 -16   2   3      157.26      191.03      4.77 o 
 -14   2   3        0.13       -4.12      4.12 o 
 -12   2   3      465.75      464.69      3.67 o 
 -10   2   3     8650.32     8425.61      5.03 o 
  -8   2   3    14753.98    15401.24      5.10 o 
  -6   2   3     3641.91     3812.72      2.87 o 
  -4   2   3    20070.12    20798.59     27.85 o 
  -2   2   3     4909.26     4747.50      2.04 o 
   0   2   3    11962.03    11520.61     18.09 o 
   2   2   3    11349.80    10905.68     19.92 o 
   4   2   3      263.96      265.34      2.05 o 
   6   2   3    21573.26    21102.18     38.79 o 
   8   2   3       27.93       18.50      3.18 o 
  10   2   3       97.96       65.81      3.54 o 
  12   2   3       55.44       80.82      4.30 o 
  14   2   3     5976.97     7109.73      7.24 o 
  16   2   3       13.05       43.90      4.90 o 
  18   2   3       39.41       55.63      4.96 o 
  20   2   3      631.33      652.97      4.43 o 
  22   2   3        8.64       12.15      2.78 o 
 -23   3   3      145.57      146.20      3.49 o 
 -21   3   3      910.95      861.19      4.65 o 
 -19   3   3     2372.33     2636.69      5.87 o 
 -17   3   3     8800.94     9681.72      7.52 o 
 -15   3   3     1499.96     1502.39      4.99 o 
 -13   3   3       40.24       34.62      3.81 o 
 -11   3   3      321.67      291.49      3.34 o 
  -9   3   3    14954.86    15037.62      5.53 o 
  -7   3   3     6329.76     6524.71      3.71 o 
  -5   3   3     1896.83     1904.65      2.45 o 
  -3   3   3     5589.52     5177.16      2.53 o 
  -1   3   3      215.85      335.57      1.71 o 
   1   3   3     5239.83     5278.21      2.50 o 
   3   3   3     9184.54     9081.17      3.37 o 
   5   3   3      117.94      175.78      2.48 o 
   7   3   3      634.26      818.10      3.26 o 
   9   3   3    12784.83    11394.84      6.33 o 
  11   3   3      841.16      636.51      4.54 o 
  13   3   3       13.12        9.45      4.87 o 
  15   3   3      167.99      161.16      4.82 o 
  17   3   3      197.53      224.84      5.07 o 
  19   3   3      108.34      122.27      4.44 o 
  21   3   3      142.35      146.29      3.27 o 
 -22   4   3      513.96      484.63      3.84 o 
 -20   4   3       23.63       48.68      4.29 o 
 -18   4   3      436.76      417.19      4.88 o 
 -16   4   3       24.24       14.47      4.50 o 
 -14   4   3      845.76      751.77      4.47 o 
 -12   4   3       14.85       21.38      3.51 o 
 -10   4   3     1651.93     1464.80      3.64 o 
  -8   4   3     2389.82     2213.42      3.53 o 
  -6   4   3    17716.09    16765.39     36.01 o 
  -4   4   3     5789.21     5037.00      3.08 o 
  -2   4   3     2447.00     2456.06      2.50 o 
   0   4   3     9178.50     8902.98      3.36 o 
   2   4   3      720.06      916.79      2.41 o 
   4   4   3    16720.11    17877.96      5.22 o 
   6   4   3     2871.68     2632.08      3.76 o 
   8   4   3     2192.85     1829.30      4.25 o 
  10   4   3     1332.90     1084.23      4.85 o 
  12   4   3     5693.29     4321.40      6.67 o 
  14   4   3     1245.58     1250.50      5.96 o 
  16   4   3     2644.11     2758.53      6.82 o 
  18   4   3      261.41      290.40      4.77 o 
  20   4   3       13.57       27.38      3.53 o 
 -23   5   3       20.58       25.79      2.60 o 
 -21   5   3     2473.14     2444.91      4.67 o 
 -19   5   3      645.29      626.92      4.72 o 
 -17   5   3     3711.24     3534.99      6.17 o 
 -15   5   3      109.52      112.62      4.44 o 
 -13   5   3     2026.35     1576.19      4.72 o 
 -11   5   3     4698.54     4059.51      5.07 o 
  -9   5   3     1712.60     1512.74      3.92 o 
  -7   5   3     1946.97     1871.08      3.62 o 
  -5   5   3     2685.66     2782.74      3.42 o 
  -3   5   3       81.47       50.24      2.48 o 
  -1   5   3      150.32      178.16      2.44 o 
   1   5   3     6589.99     6590.58      3.96 o 
   3   5   3     1674.34     1638.50      3.43 o 
   5   5   3     1168.30     1197.47      3.72 o 
   7   5   3      499.27      429.22      3.88 o 
   9   5   3       18.59       25.10      4.14 o 
  11   5   3        2.93        2.78      4.79 o 
  13   5   3     5344.86     4305.92      7.50 o 
  15   5   3      288.93      296.05      5.20 o 
  17   5   3     2441.58     2569.39      6.33 o 
  19   5   3      314.60      368.26      4.18 o 
  21   5   3        1.00       -1.24      2.59 o 
 -22   6   3      268.41      309.10      2.88 o 
 -20   6   3      341.59      351.04      3.95 o 
 -18   6   3       29.19       31.86      4.26 o 
 -16   6   3     4213.97     3775.31      6.19 o 
 -14   6   3      994.45      675.83      4.75 o 
 -12   6   3      330.41      302.31      4.00 o 
 -10   6   3       55.83       60.27      3.76 o 
  -8   6   3     2803.74     2721.37      4.53 o 
  -6   6   3    12946.46    12912.94      5.98 o 
  -4   6   3     2116.55     2086.76      3.71 o 
  -2   6   3      351.16      328.39      3.02 o 
   0   6   3      107.70      135.17      3.19 o 
   2   6   3       15.42       28.48      3.36 o 
   4   6   3     3661.55     3224.06      4.68 o 
   6   6   3       16.28       13.96      4.02 o 
   8   6   3      138.76      117.65      4.51 o 
  10   6   3     3628.00     2888.60      6.52 o 
  12   6   3      167.05      141.89      5.30 o 
  14   6   3     1352.46     1284.72      6.09 o 
  16   6   3     1919.33     1945.02      6.20 o 
  18   6   3      135.65      175.68      3.98 o 
  20   6   3        5.53       13.66      2.69 o 
 -21   7   3      650.66      650.98      3.04 o 
 -19   7   3     1883.19     1944.65      4.49 o 
 -17   7   3      396.41      407.57      4.52 o 
 -15   7   3     1684.78     1302.95      5.16 o 
 -13   7   3      829.23      655.63      4.65 o 
 -11   7   3     1484.43     1366.43      4.93 o 
  -9   7   3      152.36      154.25      4.21 o 
  -7   7   3     2558.23     2607.97      4.96 o 
  -5   7   3        5.09       -3.84      3.84 o 
  -3   7   3     4016.15     4078.69      4.99 o 
  -1   7   3      912.27      782.58      4.01 o 
   1   7   3      626.05      637.61      4.08 o 
   3   7   3     6305.19     6705.77      6.30 o 
   5   7   3      432.27      447.55      4.67 o 
   7   7   3      752.29      700.42      5.24 o 
   9   7   3      628.80      590.97      5.35 o 
  11   7   3     2323.69     1713.75      6.49 o 
  13   7   3       87.13       90.43      4.99 o 
  15   7   3       10.26       11.87      4.94 o 
  17   7   3      450.37      517.73      4.42 o 
 -18   8   3      853.18      902.30      3.94 o 
 -16   8   3     3591.83     3330.36      5.52 o 
 -14   8   3        5.91       10.36      4.15 o 
 -12   8   3        5.39       10.88      4.20 o 
 -10   8   3     1022.50      985.93      4.89 o 
  -8   8   3       17.60       26.13      4.45 o 
  -6   8   3      812.57      859.42      4.93 o 
  -4   8   3     2939.24     2988.69      5.69 o 
  -2   8   3      773.78      731.96      4.73 o 
   0   8   3        9.40       10.58      4.40 o 
   2   8   3      372.78      380.39      4.98 o 
   4   8   3     1312.21     1382.02      5.74 o 
   6   8   3     1158.02     1180.00      6.01 o 
   8   8   3      106.13      101.05      5.08 o 
  10   8   3       76.42       74.49      5.37 o 
  12   8   3       52.15       36.64      5.07 o 
  14   8   3     2171.49     1997.92      5.82 o 
  16   8   3     2106.58     2263.12      5.02 o 
 -17   9   3      294.59      312.09      3.19 o 
 -15   9   3      328.86      253.76      3.90 o 
 -13   9   3     1095.30      961.96      4.96 o 
 -11   9   3       80.82       98.57      4.49 o 
  -9   9   3     1959.34     1956.65      5.68 o 
  -7   9   3        3.24        2.55      4.95 o 
  -5   9   3       15.37       15.46      4.98 o 
  -3   9   3     1355.84     1468.14      6.03 o 
  -1   9   3      840.71      936.11      5.87 o 
   1   9   3     2031.46     2428.47      6.60 o 
   3   9   3     1671.98     1797.67      6.55 o 
   5   9   3      304.04      350.29      5.65 o 
   7   9   3     1210.18      875.43      5.99 o 
   9   9   3      112.49      101.84      4.97 o 
  11   9   3       43.76       38.19      4.73 o 
  13   9   3       31.24       12.42      4.36 o 
  15   9   3        0.47       -3.46      3.46 o 
 -14  10   3      374.28      359.26      3.69 o 
 -12  10   3      155.05      136.23      4.12 o 
 -10  10   3       46.93       55.62      4.26 o 
  -8  10   3      101.95      103.38      4.77 o 
  -6  10   3      290.63      380.39      5.20 o 
  -4  10   3       40.32       20.19      5.22 o 
  -2  10   3      350.85      390.75      5.38 o 
   0  10   3       19.47       55.65      5.35 o 
   4  10   3      980.57      969.67      6.11 o 
   6  10   3     1228.82     1063.46      5.99 o 
   8  10   3      226.80      150.39      5.05 o 
  10  10   3      949.85      631.63      4.76 o 
  12  10   3      159.18      155.63      3.61 o 
 -11  11   3      243.67      235.06      3.60 o 
  -9  11   3      380.46      395.56      4.17 o 
  -7  11   3       26.76       51.62      4.11 o 
  -5  11   3      236.35      260.43      4.75 o 
  -3  11   3      738.98      864.60      5.64 o 
  -1  11   3       10.42       12.91      5.16 o 
   1  11   3       15.63       27.48      5.06 o 
   3  11   3        4.67        3.88      4.82 o 
   5  11   3       22.44       38.00      4.24 o 
   7  11   3      764.89      670.49      4.82 o 
   9  11   3        1.56        1.84      3.54 o 
  -6  12   3        9.60       24.26      3.35 o 
  -4  12   3       20.43       22.15      3.68 o 
  -2  12   3      466.57      518.34      4.37 o 
   0  12   3      343.01      387.30      4.33 o 
   2  12   3      170.39      135.96      3.97 o 
   4  12   3     1849.28     1676.26      4.81 o 
 -24   0   4       54.25       65.93      3.39 o 
 -22   0   4     3040.05     3390.68      5.82 o 
 -20   0   4     3002.72     3123.34      6.42 o 
 -18   0   4     8669.44    10239.94      8.44 o 
 -16   0   4     5745.83     7262.49      7.46 o 
 -14   0   4     1219.46     1499.09      5.08 o 
 -12   0   4     5924.05     7457.65      6.18 o 
 -10   0   4    26477.30    32457.57     62.92 o 
  -8   0   4    13164.53    14506.52      5.87 o 
  -6   0   4    36571.60    32265.71     51.95 o 
  -4   0   4    62058.32    58539.02     56.62 o 
  -2   0   4   259205.63   240844.48    102.41 o 
   0   0   4      127.03      177.50      1.58 o 
   2   0   4     8206.56     8772.06      2.80 o 
   4   0   4     6498.61     5071.96      2.96 o 
   6   0   4     3929.39     2865.95      3.25 o 
   8   0   4      526.62      314.92      3.20 o 
  10   0   4      123.05       71.03      3.59 o 
  12   0   4     5099.99     6421.17      6.24 o 
  14   0   4      275.03      330.46      4.65 o 
  16   0   4      179.74      156.21      4.99 o 
  18   0   4     3275.48     3815.72      6.02 o 
  20   0   4      796.45      939.75      4.27 o 
  22   0   4     1972.29     1776.98      3.52 o 
 -25   1   4     2064.73     2020.14      3.71 o 
 -23   1   4     2741.10     2836.91      5.00 o 
 -21   1   4      139.90      175.18      4.72 o 
 -19   1   4       24.82       33.34      4.81 o 
 -17   1   4      554.39      648.41      5.30 o 
 -15   1   4     1448.07     1701.79      5.23 o 
 -13   1   4     9948.69    11898.29      6.90 o 
 -11   1   4     6847.67     7648.36      5.52 o 
  -9   1   4     3774.32     3938.25      4.17 o 
  -7   1   4     5650.34     6097.96      3.89 o 
  -5   1   4      380.41      390.13      2.37 o 
  -3   1   4    92501.58   111797.69     60.14 o 
  -1   1   4     2176.57     2076.50      1.83 o 
   1   1   4      270.11      322.46      1.60 o 
   3   1   4      236.97      219.11      1.91 o 
   5   1   4      396.21      324.94      2.34 o 
   7   1   4    30661.32    23422.83     46.46 o 
   9   1   4      144.93      190.45      3.30 o 
  11   1   4     2556.69     2445.02      4.95 o 
  13   1   4      148.49      142.37      4.53 o 
  15   1   4      478.11      410.99      4.74 o 
  17   1   4     3733.11     4210.93      6.69 o 
  19   1   4      440.07      433.12      4.54 o 
  21   1   4      459.61      482.23      3.56 o 
 -24   2   4       25.73       11.35      3.29 o 
 -22   2   4     1918.16     2040.20      5.01 o 
 -20   2   4       18.39       26.06      4.64 o 
 -18   2   4        3.19        9.06      5.01 o 
 -16   2   4      298.69      353.24      4.93 o 
 -14   2   4       49.91       97.34      4.14 o 
 -12   2   4     9043.14     8608.77      5.89 o 
 -10   2   4     2481.86     2000.83      3.82 o 
  -8   2   4     2588.50     2432.00      3.37 o 
  -6   2   4     1793.34     1817.89      2.72 o 
  -4   2   4     5540.94     5160.02      2.70 o 
  -2   2   4     8080.85     7620.47      2.58 o 
   0   2   4    10407.92     9237.73     19.96 o 
   2   2   4       56.20       51.58      1.81 o 
   4   2   4      209.27      189.19      2.06 o 
   6   2   4     1430.49     1650.88      3.09 o 
   8   2   4     9549.70     7989.91      5.14 o 
  10   2   4     5398.07     3710.64      5.08 o 
  12   2   4     1323.53     1285.72      4.96 o 
  14   2   4       17.56       10.95      4.92 o 
  16   2   4      428.01      419.08      5.03 o 
  18   2   4     6174.20     6741.83      7.16 o 
  20   2   4     2118.57     2325.24      4.88 o 
  22   2   4      369.89      369.40      2.70 o 
 -23   3   4     1438.27     1428.95      4.08 o 
 -21   3   4      241.20      215.91      4.40 o 
 -19   3   4     1963.50     1996.34      5.60 o 
 -17   3   4      138.81      211.62      4.82 o 
 -15   3   4    12533.90    12305.02      7.58 o 
 -13   3   4     5445.59     4515.76      5.25 o 
 -11   3   4        1.10        0.87      3.36 o 
  -9   3   4     3698.75     3489.99      3.96 o 
  -7   3   4     5617.57     6032.69      3.70 o 
  -5   3   4      793.71      769.86      2.34 o 
  -3   3   4    18305.78    16531.32     28.57 o 
  -1   3   4     6304.04     6400.02      2.72 o 
   1   3   4      587.59      504.83      2.04 o 
   3   3   4      359.52      352.85      2.27 o 
   5   3   4     1743.18     1684.00      3.00 o 
   7   3   4      498.53      415.00      3.21 o 
   9   3   4     2808.41     2214.26      4.48 o 
  11   3   4     1048.23      673.86      4.71 o 
  13   3   4      785.27      751.87      5.17 o 
  15   3   4       87.51      120.63      4.96 o 
  17   3   4      425.78      515.63      5.22 o 
  19   3   4      484.35      502.55      4.49 o 
  21   3   4      508.82      535.35      3.20 o 
 -24   4   4      292.31      318.93      2.74 o 
 -22   4   4     2069.06     2106.82      4.57 o 
 -20   4   4      770.45      815.03      4.78 o 
 -18   4   4      104.17      112.52      4.74 o 
 -16   4   4     5242.63     5030.11      6.42 o 
 -14   4   4       86.62       74.50      4.01 o 
 -12   4   4       26.66       25.41      3.38 o 
 -10   4   4     1928.17     1765.97      3.80 o 
  -8   4   4     4502.25     4233.28      4.05 o 
  -6   4   4      864.06      773.20      2.77 o 
  -4   4   4       19.36       11.39      2.26 o 
  -2   4   4     1618.18     1576.77      2.50 o 
   0   4   4     8950.33     9113.17      3.64 o 
   2   4   4     1364.73     1532.05      2.80 o 
   4   4   4     3042.34     3161.34      3.55 o 
   6   4   4      339.51      328.17      3.27 o 
   8   4   4     4526.82     4050.13      5.13 o 
  10   4   4    13032.62     9801.12      7.46 o 
  12   4   4     4522.16     3594.68      6.58 o 
  14   4   4      751.18      679.07      5.74 o 
  16   4   4      375.88      371.49      5.28 o 
  18   4   4      556.78      630.79      4.74 o 
  20   4   4      550.10      492.54      3.55 o 
 -23   5   4      715.55      703.51      3.09 o 
 -21   5   4      999.65     1014.03      4.36 o 
 -19   5   4     1718.21     1745.15      5.21 o 
 -17   5   4       71.61       50.67      4.69 o 
 -15   5   4      505.79      385.66      4.60 o 
 -13   5   4      655.83      437.72      4.27 o 
 -11   5   4      518.34      463.94      3.79 o 
  -9   5   4    15701.48    15653.19      6.55 o 
  -7   5   4      577.89      536.63      3.35 o 
  -5   5   4     4978.29     4642.42      3.90 o 
  -3   5   4      379.60      439.88      2.56 o 
  -1   5   4      890.56     1017.59      2.84 o 
   1   5   4     2213.50     1903.57      3.35 o 
   3   5   4     5999.40     6405.65      4.59 o 
   5   5   4     3808.74     3801.94      4.64 o 
   7   5   4       50.91       34.54      3.77 o 
   9   5   4     1060.33      867.10      4.99 o 
  11   5   4     2465.34     1579.89      5.92 o 
  13   5   4      598.04      447.25      5.63 o 
  15   5   4      178.02      194.49      5.44 o 
  17   5   4     2877.80     2944.48      6.04 o 
  19   5   4       87.62      123.02      3.46 o 
 -22   6   4       30.80       28.90      2.88 o 
 -20   6   4      899.37      886.85      4.26 o 
 -18   6   4      276.86      321.42      4.44 o 
 -16   6   4     1326.44     1168.23      5.12 o 
 -14   6   4      807.41      581.48      4.64 o 
 -12   6   4      527.54      417.36      4.20 o 
 -10   6   4       20.63       20.41      3.69 o 
  -8   6   4     1886.38     1855.88      4.40 o 
  -6   6   4       61.57       63.13      3.37 o 
  -4   6   4     2888.52     2873.59      4.05 o 
  -2   6   4     4698.52     4694.98      4.36 o 
   0   6   4     2651.51     2984.91      4.08 o 
   2   6   4      764.70      870.36      3.81 o 
   4   6   4      592.18      552.19      3.94 o 
   6   6   4        0.79       16.95      3.91 o 
   8   6   4      262.13      264.28      4.87 o 
  10   6   4     4314.14     3481.75      6.85 o 
  12   6   4       20.03       16.79      5.06 o 
  14   6   4      218.07      210.37      5.30 o 
  16   6   4       29.27       40.23      4.71 o 
  18   6   4        1.97       14.78      3.33 o 
 -21   7   4      706.59      774.35      3.21 o 
 -19   7   4     1438.79     1499.83      4.53 o 
 -17   7   4        3.09        0.00      4.20 o 
 -15   7   4      218.32      173.43      4.45 o 
 -13   7   4        3.88        6.02      3.99 o 
 -11   7   4      807.10      698.39      4.70 o 
  -9   7   4      779.07      720.73      4.56 o 
  -7   7   4     2436.67     2261.28      5.06 o 
  -5   7   4      313.86      324.46      3.95 o 
  -3   7   4       90.91       98.45      3.74 o 
  -1   7   4       37.15       46.96      3.79 o 
   1   7   4      679.12      648.86      4.26 o 
   3   7   4      148.40      192.13      4.50 o 
   5   7   4      233.63      249.77      4.68 o 
   7   7   4     1006.28      899.87      5.40 o 
   9   7   4        1.87        0.00      5.21 o 
  11   7   4      371.58      259.68      5.56 o 
  13   7   4      208.10      182.78      5.05 o 
  15   7   4       41.96       51.99      4.46 o 
  17   7   4     1137.78     1201.57      4.46 o 
 -18   8   4      233.59      279.92      3.70 o 
 -16   8   4       56.53       59.51      4.05 o 
 -14   8   4      195.69      175.44      4.22 o 
 -12   8   4      490.13      433.26      4.43 o 
 -10   8   4      151.55      115.51      4.43 o 
  -8   8   4      920.20      880.40      4.99 o 
  -6   8   4     1201.13     1203.65      5.32 o 
  -4   8   4      343.60      334.68      4.66 o 
  -2   8   4      105.76      125.55      4.40 o 
   0   8   4      284.86      370.44      4.71 o 
   2   8   4      713.30      637.91      5.31 o 
   4   8   4     1030.26     1068.76      5.54 o 
   6   8   4      217.89      222.35      5.30 o 
   8   8   4       16.07       24.60      5.12 o 
  10   8   4     1106.91      805.78      5.77 o 
  12   8   4       35.20       40.79      4.87 o 
  14   8   4      320.56      398.31      4.83 o 
  16   8   4     1195.92     1324.74      4.21 o 
 -17   9   4      155.07      152.36      3.39 o 
 -15   9   4      368.95      351.60      3.98 o 
 -13   9   4     1161.21     1008.72      4.78 o 
 -11   9   4       66.81       82.57      4.38 o 
  -9   9   4     1249.15     1278.68      5.56 o 
  -7   9   4      208.83      215.48      4.99 o 
  -5   9   4     2881.68     3121.28      6.50 o 
  -3   9   4     4504.66     5064.77      7.23 o 
  -1   9   4     2083.05     2348.06      6.45 o 
   1   9   4        4.15        8.43      5.26 o 
   3   9   4        1.38       11.71      5.47 o 
   5   9   4      492.01      517.98      5.85 o 
   7   9   4       70.67       68.39      4.82 o 
   9   9   4      151.31      104.93      4.60 o 
  11   9   4       83.03       58.35      4.49 o 
  13   9   4      117.41      132.10      4.04 o 
 -14  10   4      459.71      465.91      3.79 o 
 -12  10   4       39.60       48.88      3.94 o 
 -10  10   4       19.58       52.80      4.14 o 
  -8  10   4      755.40      780.65      5.29 o 
  -6  10   4      259.35      312.14      5.05 o 
  -4  10   4      601.32      703.20      5.43 o 
  -2  10   4      149.19      209.18      5.39 o 
   0  10   4      795.09      865.95      5.92 o 
   2  10   4       38.90       43.65      5.27 o 
   4  10   4      212.24      236.12      5.45 o 
   6  10   4      454.63      346.80      5.30 o 
   8  10   4      337.43      268.40      4.70 o 
  10  10   4       52.05       42.23      4.17 o 
  12  10   4       82.45       89.12      3.49 o 
 -11  11   4      128.74      139.78      3.68 o 
  -9  11   4        9.22       23.78      3.71 o 
  -7  11   4        1.97        6.64      4.12 o 
  -5  11   4       69.91       96.40      4.46 o 
  -3  11   4      253.05      263.90      5.17 o 
  -1  11   4        0.86       17.97      4.80 o 
   1  11   4      131.19      130.47      4.85 o 
   3  11   4        7.17       13.89      4.53 o 
   5  11   4        3.15       13.02      4.41 o 
   7  11   4       37.65       31.35      3.91 o 
   9  11   4      117.82      103.14      3.39 o 
  -6  12   4      100.70       89.52      3.55 o 
  -4  12   4      198.56      209.02      3.89 o 
  -2  12   4       44.71       76.75      4.06 o 
   0  12   4        0.12       12.52      3.85 o 
   2  12   4        3.04       11.09      3.57 o 
   4  12   4       88.03       78.57      3.45 o 
 -25   1   5        5.13        3.89      2.83 o 
 -23   1   5       10.09       17.66      3.93 o 
 -21   1   5       70.85       82.41      4.78 o 
 -19   1   5     1798.85     2057.94      5.95 o 
 -17   1   5     7001.74     8412.99      7.59 o 
 -15   1   5       74.66       85.49      4.47 o 
 -13   1   5      978.88     1035.92      4.45 o 
 -11   1   5     5813.84     6170.27      5.34 o 
  -9   1   5      926.34      802.40      3.48 o 
  -7   1   5    19346.75    20643.70      5.77 o 
  -5   1   5      334.44      392.13      2.47 o 
  -3   1   5    19041.79    19252.99     29.73 o 
  -1   1   5        0.45        0.74      1.79 o 
   1   1   5      916.80     1141.37      2.06 o 
   3   1   5     7070.90     7882.08      3.34 o 
   5   1   5     1654.06     1558.86      2.94 o 
   7   1   5      750.19      637.13      3.18 o 
   9   1   5       39.56       55.41      3.32 o 
  11   1   5       10.01      136.59      4.14 o 
  13   1   5     1797.54     2248.87      5.62 o 
  15   1   5      527.62      615.50      5.13 o 
  17   1   5       69.47      113.93      4.60 o 
  19   1   5      202.92      212.88      4.03 o 
  21   1   5       11.01       14.62      2.79 o 
 -24   2   5      182.85      164.86      3.31 o 
 -22   2   5      263.02      252.63      4.28 o 
 -20   2   5       37.16       60.15      4.35 o 
 -18   2   5     1453.07     1637.57      5.74 o 
 -16   2   5       65.41       72.92      4.71 o 
 -14   2   5       66.56       85.06      4.09 o 
 -12   2   5      203.44      221.77      3.81 o 
 -10   2   5     1509.20     1573.26      3.68 o 
  -8   2   5     4562.37     4731.21      3.93 o 
  -6   2   5     3139.09     3140.65      3.12 o 
  -4   2   5     1899.07     1771.34      2.45 o 
  -2   2   5      353.27      231.35      1.92 o 
   0   2   5       78.30      116.07      1.85 o 
   2   2   5     1006.46      957.17      2.23 o 
   4   2   5     7421.36     7660.35      3.79 o 
   6   2   5     4339.38     4302.11      3.99 o 
   8   2   5      868.29      807.56      3.64 o 
  10   2   5      606.34      438.78      4.17 o 
  12   2   5     3205.61     3126.58      5.92 o 
  14   2   5      279.31      278.98      5.24 o 
  16   2   5     2027.65     2122.68      6.07 o 
  18   2   5      158.65      179.53      4.42 o 
 -23   3   5      459.60      412.79      3.82 o 
 -21   3   5     2773.17     2911.48      5.61 o 
 -19   3   5        8.42       15.07      4.71 o 
 -17   3   5       71.26       96.15      4.38 o 
 -15   3   5       24.01       30.69      4.27 o 
 -13   3   5      164.17      126.96      3.77 o 
 -11   3   5     2143.66     1903.65      4.00 o 
  -9   3   5    17748.02    17818.88      6.17 o 
  -7   3   5       41.45       50.15      2.73 o 
  -5   3   5     3658.25     3656.05      3.07 o 
  -3   3   5     1487.60     1346.84      2.43 o 
  -1   3   5        8.13       21.71      1.97 o 
   1   3   5     5376.56     5480.60      3.14 o 
   3   3   5     2177.11     2287.08      3.00 o 
   5   3   5      377.36      385.54      2.92 o 
   7   3   5      587.26      680.21      3.55 o 
   9   3   5      964.12      821.32      4.23 o 
  11   3   5      319.08      218.10      4.59 o 
  13   3   5      921.76      751.14      5.30 o 
  15   3   5      289.03      278.94      5.17 o 
  17   3   5      360.75      381.09      4.80 o 
  19   3   5      110.36      109.25      3.82 o 
  21   3   5       71.65       74.10      2.53 o 
 -24   4   5        2.01        0.64      2.63 o 
 -22   4   5       29.34       38.83      3.70 o 
 -20   4   5      141.45      126.66      4.42 o 
 -18   4   5       83.60      122.64      4.64 o 
 -16   4   5     6538.66     6127.90      6.80 o 
 -14   4   5        0.40       -1.13      4.07 o 
 -12   4   5       19.66       19.04      3.60 o 
 -10   4   5     2684.61     2565.21      4.36 o 
  -8   4   5     4545.29     4212.22      4.19 o 
  -6   4   5      108.81      146.59      2.71 o 
  -4   4   5      673.23      541.98      2.57 o 
  -2   4   5      320.46      318.61      2.38 o 
   0   4   5     1969.66     1834.73      2.87 o 
   2   4   5     3558.80     3628.70      3.50 o 
   4   4   5     2912.13     2829.27      3.87 o 
   6   4   5     2264.20     1965.07      4.08 o 
   8   4   5       91.52       78.94      4.04 o 
  10   4   5       30.77       24.20      4.59 o 
  12   4   5     2545.43     1923.98      5.98 o 
  14   4   5     1784.84     1693.95      6.12 o 
  16   4   5     3133.68     3197.34      6.45 o 
  18   4   5      811.21      825.78      4.46 o 
  20   4   5      389.48      444.30      3.10 o 
 -23   5   5      108.30      100.84      2.92 o 
 -21   5   5      749.43      808.00      4.37 o 
 -19   5   5     3914.30     3873.80      6.19 o 
 -17   5   5      755.64      751.17      4.91 o 
 -15   5   5      636.42      495.33      4.51 o 
 -13   5   5      201.79      170.10      4.03 o 
 -11   5   5     1184.83     1035.58      4.18 o 
  -9   5   5     1534.79     1282.53      4.02 o 
  -7   5   5     2486.98     2224.54      3.85 o 
  -5   5   5      322.05      311.12      2.94 o 
  -3   5   5       13.24       19.51      2.69 o 
  -1   5   5        1.43        2.70      2.70 o 
   1   5   5     3393.31     2798.65      3.80 o 
   3   5   5      156.01      127.89      3.17 o 
   5   5   5        0.61        2.85      3.55 o 
   7   5   5      130.91      169.36      4.19 o 
   9   5   5      221.21      178.53      4.71 o 
  11   5   5     3976.21     2878.21      6.67 o 
  13   5   5      222.56      233.57      5.41 o 
  15   5   5       51.19       59.93      5.02 o 
  17   5   5     1130.29     1257.56      5.12 o 
  19   5   5        3.52        2.33      3.01 o 
 -22   6   5      593.92      677.17      3.27 o 
 -20   6   5      257.55      237.61      4.01 o 
 -18   6   5     2800.71     2677.16      5.74 o 
 -16   6   5       19.02       89.53      4.52 o 
 -14   6   5       98.55       96.34      4.18 o 
 -12   6   5      479.67      379.37      4.27 o 
 -10   6   5       65.20       63.93      3.92 o 
  -8   6   5     2344.68     2048.30      4.58 o 
  -6   6   5     4151.85     3931.34      4.76 o 
  -4   6   5     1141.11     1167.43      3.59 o 
  -2   6   5      315.34      373.14      3.33 o 
   0   6   5       87.36       97.24      3.34 o 
   2   6   5     5653.95     5785.57      5.46 o 
   4   6   5     2118.72     2153.13      4.79 o 
   6   6   5     1460.38     1540.30      4.96 o 
   8   6   5      987.79      802.78      5.09 o 
  10   6   5       32.18       38.29      4.88 o 
  12   6   5     1127.50      801.84      5.89 o 
  14   6   5     1497.27     1358.92      6.00 o 
  16   6   5     2179.25     2403.76      5.70 o 
  18   6   5       44.66       35.96      3.08 o 
 -21   7   5      238.90      287.54      3.08 o 
 -19   7   5      484.74      503.24      4.21 o 
 -17   7   5      112.85      108.61      4.25 o 
 -15   7   5      689.85      543.20      4.65 o 
 -13   7   5       21.83       35.20      4.03 o 
 -11   7   5       39.92       30.70      4.27 o 
  -9   7   5     5899.82     5558.96      6.32 o 
  -7   7   5     3562.97     3548.05      5.58 o 
  -5   7   5      169.40      151.52      3.98 o 
  -3   7   5     1112.60     1106.74      4.32 o 
  -1   7   5     1716.68     1861.34      4.65 o 
   1   7   5     5403.31     5855.18      6.10 o 
   3   7   5      604.74      622.13      4.88 o 
   5   7   5        0.93       12.98      4.67 o 
   7   7   5       48.64       52.57      4.92 o 
   9   7   5       79.39       78.54      5.00 o 
  11   7   5      932.45      581.18      5.50 o 
  13   7   5      261.68      227.76      5.00 o 
  15   7   5      126.17      132.15      4.53 o 
  17   7   5      265.27      348.36      3.41 o 
 -18   8   5       57.82       73.25      3.55 o 
 -16   8   5      264.95      219.48      4.07 o 
 -14   8   5      217.26      209.49      4.40 o 
 -12   8   5       15.59       20.94      4.27 o 
 -10   8   5      240.34      235.84      4.65 o 
  -8   8   5     1916.61     1914.53      5.81 o 
  -6   8   5      624.14      620.56      4.97 o 
  -4   8   5     3404.88     3796.67      6.24 o 
  -2   8   5      397.39      396.44      4.85 o 
   0   8   5       35.64       41.31      4.69 o 
   2   8   5     1278.23     1337.06      5.97 o 
   4   8   5     2284.96     2205.29      6.54 o 
   6   8   5       57.21       72.89      5.35 o 
   8   8   5       19.63        1.53      5.29 o 
  10   8   5     1447.42     1359.71      6.18 o 
  12   8   5      736.51      714.45      5.33 o 
  14   8   5      867.95     1034.69      4.76 o 
  16   8   5      505.40      564.59      3.37 o 
 -17   9   5       39.83       43.26      3.29 o 
 -15   9   5        3.13        6.84      3.79 o 
 -13   9   5       25.11       19.17      4.21 o 
 -11   9   5       17.88       29.33      4.40 o 
  -9   9   5     2204.90     2278.52      6.06 o 
  -7   9   5        0.14       -3.92      5.04 o 
  -5   9   5       20.62       30.40      5.28 o 
  -3   9   5      349.66      450.31      5.39 o 
  -1   9   5      601.81      671.97      5.71 o 
   1   9   5       69.33       79.90      5.15 o 
   3   9   5      933.15      933.28      6.12 o 
   5   9   5      115.74       79.89      5.24 o 
   7   9   5      137.19      116.38      4.95 o 
   9   9   5      402.26      420.25      5.43 o 
  11   9   5     1939.46     1783.38      5.85 o 
  13   9   5      424.71      409.47      3.96 o 
 -14  10   5       54.77       50.39      3.42 o 
 -12  10   5      996.53      976.13      4.60 o 
 -10  10   5      295.08      250.53      4.61 o 
  -8  10   5     1164.17     1280.94      5.74 o 
  -6  10   5      849.67      935.90      5.58 o 
  -2  10   5      377.50      398.55      5.41 o 
   0  10   5      296.73      301.43      5.52 o 
   2  10   5       32.45       49.04      4.99 o 
   4  10   5      286.45      286.03      5.14 o 
   6  10   5      439.44      326.63      5.30 o 
   8  10   5      219.29      180.85      4.44 o 
  10  10   5      139.09      117.11      4.09 o 
 -11  11   5      481.32      446.00      3.79 o 
  -9  11   5      137.24      154.61      3.94 o 
  -7  11   5       29.25       23.12      4.27 o 
  -5  11   5        8.72       20.08      4.59 o 
  -3  11   5      138.33      195.38      4.95 o 
  -1  11   5       39.17       45.48      4.73 o 
   1  11   5      828.07      811.51      5.38 o 
   3  11   5      119.38      143.67      4.38 o 
   5  11   5       55.96       52.74      4.20 o 
   7  11   5      343.09      281.64      3.87 o 
  -4  12   5       60.54       74.15      3.68 o 
  -2  12   5      485.59      553.55      4.36 o 
   0  12   5      270.95      274.18      3.92 o 
   2  12   5       82.39       80.87      3.48 o 
 -24   0   6       44.71       35.85      3.52 o 
 -22   0   6      260.35      353.44      4.35 o 
 -20   0   6       57.86       82.02      5.12 o 
 -18   0   6     1250.11     1385.57      6.15 o 
 -16   0   6       19.19       11.14      5.22 o 
 -14   0   6      930.08     1112.29      5.18 o 
 -12   0   6     4994.51     5588.07      6.13 o 
 -10   0   6      156.52       89.40      3.97 o 
  -8   0   6     3896.00     3411.70      4.39 o 
  -6   0   6        5.91       13.01      2.90 o 
  -4   0   6      380.42      299.43      2.65 o 
  -2   0   6   117718.56   131256.75     80.86 o 
   2   0   6     2601.32     3048.08      2.90 o 
   4   0   6      137.09      124.78      2.53 o 
   6   0   6     9772.89     7639.04      4.82 o 
   8   0   6     2325.68     1737.81      4.19 o 
  10   0   6    14486.72    15878.68      7.74 o 
  12   0   6     8335.92     9004.59      7.40 o 
  14   0   6      140.93      142.03      4.83 o 
  16   0   6     5167.36     5604.83      6.86 o 
  18   0   6     1712.00     1991.56      5.04 o 
 -25   1   6     1049.09      892.74      3.37 o 
 -23   1   6     2636.99     2765.95      5.12 o 
 -21   1   6       18.81       21.02      4.63 o 
 -19   1   6      412.14      444.46      5.27 o 
 -17   1   6     6527.65     7637.64      7.66 o 
 -15   1   6     1528.01     1519.43      5.27 o 
 -13   1   6     4285.16     4422.30      5.88 o 
 -11   1   6      331.77      267.66      3.80 o 
  -9   1   6     2349.22     2101.39      4.01 o 
  -7   1   6      966.18      894.51      3.26 o 
  -5   1   6    16564.30    16947.57      4.94 o 
  -3   1   6     3462.25     3213.88      2.89 o 
  -1   1   6       34.62       33.83      2.13 o 
   1   1   6     1336.93     1361.10      2.49 o 
   3   1   6     3910.66     4282.88      3.33 o 
   5   1   6    18327.64    18461.83      5.79 o 
   7   1   6     2119.58     1357.55      3.82 o 
   9   1   6      525.13      403.34      3.93 o 
  11   1   6     1172.28     1102.09      4.77 o 
  13   1   6      272.52      173.44      5.03 o 
  15   1   6     2235.48     2444.48      6.13 o 
  17   1   6     2097.51     2320.82      5.60 o 
 -24   2   6       81.20       61.28      3.34 o 
 -22   2   6     1504.06     1599.04      4.97 o 
 -20   2   6      297.85      386.11      4.73 o 
 -18   2   6     8099.90     9010.91      7.90 o 
 -16   2   6     1002.91     1023.41      5.25 o 
 -14   2   6      724.43      631.52      4.48 o 
 -12   2   6     5368.87     3872.73      5.09 o 
 -10   2   6      987.24      735.02      3.59 o 
  -8   2   6     1020.49     1058.10      3.18 o 
  -6   2   6      309.41      211.35      2.63 o 
  -4   2   6     4380.42     4584.25      3.20 o 
  -2   2   6     3000.17     2872.43      2.72 o 
   0   2   6    17180.18    17517.51     31.19 o 
   2   2   6     3594.38     4467.72      3.25 o 
   4   2   6       20.11       35.42      2.70 o 
   6   2   6      986.76      896.08      3.36 o 
   8   2   6     4502.24     3605.62      4.93 o 
  10   2   6     7435.38     5199.57      6.11 o 
  12   2   6      625.94      712.10      5.18 o 
  14   2   6       24.97       33.39      4.83 o 
  16   2   6      697.98      716.72      5.25 o 
  18   2   6     2174.26     2410.51      5.28 o 
  20   2   6     3880.16     4054.87      4.53 o 
 -23   3   6       61.07       60.25      3.49 o 
 -21   3   6      729.79      753.97      4.49 o 
 -19   3   6        4.58       -4.69      4.69 o 
 -17   3   6      154.82      144.50      4.75 o 
 -15   3   6     6361.93     5538.26      6.38 o 
 -13   3   6     1458.65     1032.84      4.33 o 
 -11   3   6      106.31      111.30      3.47 o 
  -9   3   6     3660.82     3411.36      4.20 o 
  -7   3   6     9101.58     9049.54      4.57 o 
  -5   3   6     7156.05     7024.41      3.88 o 
  -3   3   6     4505.93     4585.18      3.25 o 
  -1   3   6      117.14       88.92      2.31 o 
   1   3   6     8231.30     8527.72      3.96 o 
   3   3   6     5180.97     5456.76      3.94 o 
   5   3   6      754.82      756.79      3.29 o 
   7   3   6     1204.89     1127.35      4.00 o 
   9   3   6     1696.82     1255.49      4.68 o 
  11   3   6      582.79      410.82      4.95 o 
  13   3   6      475.16      437.03      5.13 o 
  15   3   6      778.35      775.76      5.34 o 
  17   3   6      669.99      754.48      4.85 o 
 -24   4   6      216.14      218.44      2.82 o 
 -22   4   6        5.18       14.78      3.70 o 
 -20   4   6      377.70      350.81      4.70 o 
 -18   4   6      313.41      324.39      4.80 o 
 -16   4   6      131.01      160.83      4.60 o 
 -14   4   6      246.80      161.52      4.29 o 
 -12   4   6       98.46       83.99      3.70 o 
 -10   4   6     4446.38     4080.42      4.77 o 
  -8   4   6     8715.27     9035.29      5.24 o 
  -6   4   6     5457.06     5067.73      4.07 o 
  -4   4   6     4269.99     4331.33      3.62 o 
  -2   4   6       52.36      102.14      2.53 o 
   0   4   6     9795.92     9421.56      4.46 o 
   2   4   6     4534.94     4929.33      4.18 o 
   4   4   6     8270.66     8521.17      5.23 o 
   6   4   6       40.74       60.37      3.50 o 
   8   4   6     3008.06     2481.85      5.28 o 
  10   4   6     3911.73     2696.10      6.10 o 
  12   4   6      922.63      644.74      5.40 o 
  14   4   6       97.31      134.92      5.12 o 
  16   4   6      602.86      620.71      5.16 o 
  18   4   6      830.62      950.18      4.01 o 
 -23   5   6       20.53       22.81      2.84 o 
 -21   5   6      502.06      447.00      4.14 o 
 -19   5   6     1271.44     1397.16      5.25 o 
 -17   5   6       37.77       56.51      4.44 o 
 -15   5   6     4742.99     3604.75      6.02 o 
 -13   5   6       28.59       19.38      4.11 o 
 -11   5   6      507.66      488.10      3.89 o 
  -9   5   6       24.47       40.76      3.46 o 
  -7   5   6      298.09      352.07      3.43 o 
  -5   5   6      905.51      808.61      3.30 o 
  -3   5   6     1868.76     1887.89      3.52 o 
  -1   5   6     4982.19     5628.48      4.45 o 
   1   5   6     1911.37     1925.91      3.83 o 
   3   5   6        0.99        0.89      3.47 o 
   5   5   6       20.84       10.34      3.74 o 
   7   5   6     2223.17     2240.87      5.32 o 
   9   5   6       17.14       73.39      4.51 o 
  11   5   6     6499.80     4620.46      7.65 o 
  13   5   6     2238.50     1940.87      6.46 o 
  15   5   6       55.28       69.11      4.70 o 
  17   5   6      174.72      202.57      3.90 o 
 -22   6   6       98.76      122.60      3.00 o 
 -20   6   6       38.49       54.23      3.80 o 
 -18   6   6      821.47      866.72      4.96 o 
 -16   6   6     3412.86     2537.71      5.83 o 
 -14   6   6      256.05      181.67      4.41 o 
 -12   6   6      615.67      545.83      4.37 o 
 -10   6   6      999.27      929.24      4.61 o 
  -8   6   6     3398.15     3279.34      5.14 o 
  -6   6   6       90.25       98.05      3.62 o 
  -4   6   6        0.53       -3.46      3.46 o 
  -2   6   6       81.35      179.10      3.35 o 
   0   6   6       33.56       55.97      3.62 o 
   2   6   6     2417.79     2480.44      4.84 o 
   4   6   6      227.65      220.12      4.23 o 
   6   6   6      162.30      147.20      4.77 o 
   8   6   6      230.91      284.34      4.87 o 
  10   6   6      280.59      264.93      4.95 o 
  12   6   6      331.04      287.31      5.14 o 
  14   6   6     3313.10     3127.47      6.60 o 
  16   6   6      893.90     1003.41      4.64 o 
 -19   7   6       29.16       40.70      3.82 o 
 -17   7   6      103.32       87.49      4.14 o 
 -15   7   6      672.67      601.14      4.71 o 
 -13   7   6       76.96       50.57      4.26 o 
 -11   7   6      793.28      703.40      4.72 o 
  -9   7   6      649.19      538.22      4.80 o 
  -7   7   6       11.08       42.18      4.16 o 
  -5   7   6     2538.83     2585.01      5.26 o 
  -3   7   6       63.36       80.24      4.00 o 
  -1   7   6      285.85      303.97      4.10 o 
   1   7   6     1378.26     1400.82      5.22 o 
   3   7   6      137.07      144.91      4.67 o 
   5   7   6      574.22      577.21      5.28 o 
   7   7   6      338.11      322.46      5.07 o 
   9   7   6      114.32      131.98      5.02 o 
  11   7   6      205.45      181.17      5.30 o 
  13   7   6      440.89      478.64      5.03 o 
  15   7   6       23.65       20.10      4.02 o 
 -18   8   6      895.30     1012.52      4.28 o 
 -16   8   6       64.42       57.39      3.98 o 
 -14   8   6        7.31       22.53      4.11 o 
 -12   8   6        1.54        3.74      4.49 o 
 -10   8   6      520.85      478.54      5.04 o 
  -8   8   6       27.61       60.15      4.86 o 
  -6   8   6     2104.64     2328.06      5.76 o 
  -4   8   6      843.53      909.58      5.29 o 
  -2   8   6        1.87       11.34      4.71 o 
   0   8   6     1083.81     1186.72      5.41 o 
   2   8   6      543.89      614.10      5.52 o 
   4   8   6     1586.92     1719.63      6.54 o 
   6   8   6      241.64      333.19      5.23 o 
   8   8   6       23.12       31.75      4.78 o 
  10   8   6        4.80        9.96      4.94 o 
  12   8   6      763.67      718.53      5.08 o 
  14   8   6      859.09      992.78      4.39 o 
 -17   9   6       14.31       36.60      3.21 o 
 -15   9   6       12.52       22.66      3.69 o 
 -13   9   6        0.06       -4.24      4.24 o 
 -11   9   6      147.06      152.81      4.79 o 
  -9   9   6      502.72      540.35      5.34 o 
  -7   9   6      775.55      745.43      5.31 o 
  -5   9   6      668.31      663.94      5.74 o 
  -3   9   6      195.27      214.51      5.32 o 
  -1   9   6     1506.52     1732.20      6.35 o 
   1   9   6      201.23      211.93      5.62 o 
   3   9   6      176.92      150.25      5.14 o 
   5   9   6      175.72      118.29      5.20 o 
   7   9   6      398.92      261.64      5.04 o 
   9   9   6      273.39      260.97      4.95 o 
  11   9   6       14.64        8.82      4.28 o 
  13   9   6      631.65      795.04      3.78 o 
 -14  10   6      585.20      537.21      3.94 o 
 -12  10   6       15.10       20.54      3.84 o 
 -10  10   6       75.44      101.59      4.47 o 
  -8  10   6       56.23       54.82      4.84 o 
  -6  10   6       57.94       74.76      4.91 o 
  -4  10   6       21.32       36.72      5.08 o 
  -2  10   6       48.29       50.25      5.04 o 
   0  10   6      139.55      160.57      4.92 o 
   2  10   6       42.36       38.42      5.13 o 
   4  10   6      518.95      420.91      5.22 o 
   6  10   6       24.48       27.33      4.88 o 
   8  10   6      257.91      239.62      4.38 o 
  10  10   6       96.17      124.39      3.49 o 
 -11  11   6      727.20      692.45      4.00 o 
  -9  11   6      291.04      332.45      4.01 o 
  -7  11   6      403.66      467.08      4.60 o 
  -5  11   6       95.36      100.98      4.35 o 
  -3  11   6      966.69     1074.93      5.56 o 
  -1  11   6      556.83      622.79      5.08 o 
   1  11   6        0.13       -2.41      4.70 o 
   3  11   6       11.81       23.05      4.17 o 
   5  11   6       17.10       10.39      3.88 o 
   7  11   6       17.10       14.67      3.47 o 
 -25   1   7        7.07       22.95      2.85 o 
 -23   1   7        4.02        1.00      3.95 o 
 -21   1   7      570.74      690.58      5.14 o 
 -19   1   7     1188.58     1230.00      5.68 o 
 -17   1   7       15.73       28.90      5.15 o 
 -15   1   7      482.02      476.76      5.04 o 
 -13   1   7      338.29      273.99      4.41 o 
 -11   1   7     1379.55      992.17      4.31 o 
  -9   1   7     7322.63     6599.16      5.23 o 
  -7   1   7      196.79      182.37      3.21 o 
  -5   1   7     1303.97     1166.90      3.06 o 
  -3   1   7     5176.15     5268.71      3.66 o 
  -1   1   7      162.37      189.66      2.51 o 
   1   1   7     4143.59     5367.82      3.55 o 
   3   1   7     2897.86     3444.87      3.67 o 
   5   1   7     1024.26      983.17      3.56 o 
   7   1   7      626.87      611.08      3.78 o 
   9   1   7      522.50      429.96      4.15 o 
  11   1   7     3231.68     2938.72      5.93 o 
  13   1   7        2.46        6.85      4.93 o 
  15   1   7     1353.10     1497.88      5.78 o 
  17   1   7        3.56       16.57      4.14 o 
 -24   2   7       58.31       39.32      3.25 o 
 -22   2   7      235.88      275.20      4.32 o 
 -20   2   7     1314.39     1547.50      5.43 o 
 -18   2   7     1280.74     1223.81      5.73 o 
 -16   2   7      780.57      813.57      5.21 o 
 -14   2   7     1072.33      870.72      4.93 o 
 -12   2   7      211.58      180.57      3.96 o 
 -10   2   7     3449.75     3129.01      4.53 o 
  -8   2   7     1274.71     1280.86      3.46 o 
  -6   2   7        0.22       -2.87      2.87 o 
  -4   2   7     9662.03    10964.33      4.43 o 
  -2   2   7     2866.54     3479.08      3.22 o 
   0   2   7     4899.38     6058.70      3.70 o 
   2   2   7      157.09      162.45      2.72 o 
   4   2   7     7377.61     7697.25      4.82 o 
   6   2   7      494.70      447.57      3.56 o 
   8   2   7     1119.74      990.01      4.41 o 
  10   2   7     1015.49      780.09      4.93 o 
  12   2   7     2194.91     1995.73      6.10 o 
  14   2   7     3996.58     4074.33      6.91 o 
  16   2   7       15.85       33.05      4.42 o 
 -23   3   7      682.85      697.68      4.03 o 
 -21   3   7       38.08       51.73      4.21 o 
 -19   3   7     4083.52     4297.56      6.49 o 
 -17   3   7     3232.27     3189.22      6.31 o 
 -15   3   7       55.87       48.93      4.57 o 
 -13   3   7      766.70      589.22      4.46 o 
 -11   3   7     1247.77      938.74      4.08 o 
  -9   3   7      260.05      203.98      3.41 o 
  -7   3   7     2280.53     1919.39      3.66 o 
  -5   3   7      278.40      329.41      2.84 o 
  -3   3   7     3947.11     4003.99      3.58 o 
  -1   3   7     4189.30     4189.21      3.61 o 
   1   3   7     1413.76     1360.75      3.21 o 
   3   3   7     2124.44     2189.68      3.76 o 
   5   3   7        2.34       -3.37      3.37 o 
   7   3   7      585.19      525.16      4.16 o 
   9   3   7     3484.08     2694.46      5.71 o 
  11   3   7     3383.98     2751.98      6.31 o 
  13   3   7      667.71      612.10      5.32 o 
  15   3   7      203.46      222.77      4.74 o 
  17   3   7      619.57      659.28      4.47 o 
  19   3   7       17.52       34.35      2.72 o 
 -22   4   7      248.46      280.40      3.95 o 
 -20   4   7     1653.60     1641.66      5.21 o 
 -18   4   7       13.78        7.39      4.61 o 
 -16   4   7      129.51       96.31      4.45 o 
 -14   4   7      173.69      118.74      4.03 o 
 -12   4   7       16.16       51.68      3.66 o 
 -10   4   7      423.80      449.55      3.78 o 
  -8   4   7     7479.72     7447.53      5.21 o 
  -6   4   7     8257.27     8138.39      4.89 o 
  -4   4   7       79.11      120.41      2.83 o 
  -2   4   7     7372.81     7771.32      4.54 o 
   0   4   7     1202.27     1138.00      3.43 o 
   2   4   7    12184.48    13360.88      5.85 o 
   4   4   7     4226.61     4550.69      4.92 o 
   6   4   7     1492.33     1432.59      4.44 o 
   8   4   7       36.79       27.03      4.26 o 
  10   4   7     4179.87     2992.12      6.44 o 
  12   4   7       44.93       34.19      4.94 o 
  14   4   7     1304.83     1191.05      5.76 o 
  16   4   7      658.70      731.34      4.61 o 
  18   4   7      212.90      291.75      3.34 o 
 -23   5   7      566.43      599.40      3.26 o 
 -21   5   7      120.11      149.02      3.87 o 
 -19   5   7     2652.61     2807.49      5.73 o 
 -17   5   7        3.49       21.88      4.38 o 
 -15   5   7        7.28       12.14      4.20 o 
 -13   5   7      456.73      383.49      4.17 o 
 -11   5   7     3399.91     2680.38      5.22 o 
  -9   5   7     2929.17     2655.97      4.74 o 
  -7   5   7     4620.73     4493.58      4.87 o 
  -5   5   7      591.00      668.01      3.43 o 
  -3   5   7       83.18      112.14      3.01 o 
  -1   5   7     6638.32     6714.08      5.08 o 
   1   5   7     5147.49     5195.40      4.96 o 
   3   5   7     2556.31     2672.17      4.80 o 
   5   5   7       36.03       36.68      4.01 o 
   7   5   7      112.05      143.70      4.55 o 
   9   5   7      698.03      608.42      5.40 o 
  11   5   7     1848.88     1296.36      6.04 o 
  13   5   7      863.71      729.80      5.71 o 
  15   5   7       65.04       78.28      4.37 o 
  17   5   7        5.60        1.67      3.29 o 
 -22   6   7      495.76      523.30      3.31 o 
 -20   6   7      578.28      611.77      4.30 o 
 -18   6   7     1437.08     1416.41      5.14 o 
 -16   6   7     1472.30     1168.05      5.29 o 
 -14   6   7      207.67      176.36      4.21 o 
 -12   6   7       12.85       29.29      3.88 o 
 -10   6   7      277.47      235.43      4.27 o 
  -8   6   7      277.45      293.16      4.02 o 
  -6   6   7     1458.29     1398.80      4.33 o 
  -4   6   7      225.30      221.52      3.58 o 
  -2   6   7       30.58       49.88      3.45 o 
   0   6   7     1750.53     1974.39      4.66 o 
   2   6   7     1792.63     1866.07      5.02 o 
   4   6   7     1420.49     1600.80      5.26 o 
   6   6   7     1428.94     1454.84      5.48 o 
   8   6   7       57.53       68.37      4.73 o 
  10   6   7      262.41      261.13      5.08 o 
  12   6   7     1331.12     1221.29      5.96 o 
  14   6   7     2353.34     2364.59      5.86 o 
  16   6   7      677.63      933.62      4.06 o 
 -19   7   7      492.70      562.94      4.06 o 
 -17   7   7      924.71      809.19      4.77 o 
 -15   7   7      636.43      466.45      4.64 o 
 -13   7   7       11.29       26.98      3.88 o 
 -11   7   7      111.19       76.50      4.37 o 
  -9   7   7     2740.18     2636.28      5.63 o 
  -7   7   7      756.69      744.12      4.73 o 
  -5   7   7      809.40      739.18      4.63 o 
  -3   7   7      747.54      814.80      4.64 o 
  -1   7   7       55.57       78.10      4.29 o 
   1   7   7     4870.50     5018.82      6.64 o 
   3   7   7       49.80       90.67      4.84 o 
   5   7   7      382.16      441.38      5.39 o 
   7   7   7       34.39       36.53      5.06 o 
   9   7   7     1343.00     1053.86      5.93 o 
  11   7   7      471.43      433.80      4.95 o 
  13   7   7     1202.26     1191.91      5.07 o 
  15   7   7       66.87       90.98      3.47 o 
 -18   8   7      374.50      421.53      3.91 o 
 -16   8   7       99.06       89.61      4.03 o 
 -14   8   7       75.57       74.69      4.04 o 
 -10   8   7      133.76      125.93      4.73 o 
  -8   8   7      340.94      409.21      4.89 o 
  -6   8   7     2846.55     3139.19      6.29 o 
  -4   8   7       43.09       68.29      4.55 o 
  -2   8   7     4732.76     5423.80      7.17 o 
   0   8   7      384.31      371.53      5.35 o 
   2   8   7      974.60     1044.46      5.77 o 
   4   8   7     3853.88     4264.21      7.57 o 
   6   8   7       45.97       69.43      4.90 o 
   8   8   7       42.33       38.96      5.01 o 
  10   8   7       46.94       52.57      4.54 o 
  12   8   7      105.30      120.24      4.05 o 
  14   8   7      290.82      417.61      3.44 o 
 -17   9   7       16.98       15.90      3.11 o 
 -15   9   7      934.45      883.41      4.53 o 
 -13   9   7       40.11       46.62      4.15 o 
 -11   9   7     1712.27     1700.84      5.85 o 
  -9   9   7      474.54      475.81      5.09 o 
  -7   9   7       86.11       76.63      4.86 o 
  -5   9   7      341.33      352.50      5.31 o 
  -3   9   7      126.78      135.75      4.91 o 
  -1   9   7      126.44      115.34      5.00 o 
   1   9   7      285.62      246.12      5.32 o 
   3   9   7      429.99      351.93      5.21 o 
   5   9   7        7.27       -1.42      4.93 o 
   7   9   7      171.01      134.53      4.45 o 
   9   9   7       38.07       27.27      4.45 o 
  11   9   7      397.45      358.90      4.11 o 
 -14  10   7        1.22        9.84      3.37 o 
 -12  10   7      525.42      493.92      4.31 o 
 -10  10   7       28.93       24.45      4.45 o 
  -8  10   7      130.87      128.67      4.32 o 
  -6  10   7       17.29       11.40      4.92 o 
  -4  10   7     1464.16     1470.44      6.06 o 
  -2  10   7       17.59       29.57      4.86 o 
   0  10   7      597.62      578.95      5.28 o 
   2  10   7       12.10       10.76      4.86 o 
   4  10   7      149.21      136.89      4.66 o 
   6  10   7       81.89       62.44      4.26 o 
   8  10   7     1407.43     1303.89      4.70 o 
  -9  11   7       95.29      107.01      3.84 o 
  -7  11   7       38.49       25.83      4.14 o 
  -5  11   7      700.07      751.87      4.95 o 
  -3  11   7     1082.20     1148.63      5.51 o 
  -1  11   7       59.97       65.65      4.61 o 
   1  11   7      514.30      478.01      4.77 o 
   3  11   7      314.22      295.20      4.32 o 
   5  11   7      581.30      467.66      4.20 o 
 -24   0   8       79.61       93.43      3.35 o 
 -22   0   8     2011.28     1942.69      5.33 o 
 -20   0   8      227.20      292.70      5.01 o 
 -18   0   8     5297.37     6288.76      7.71 o 
 -16   0   8      596.99      726.14      5.68 o 
 -14   0   8       79.62       34.60      4.97 o 
 -12   0   8     4417.45     3840.65      5.90 o 
 -10   0   8      106.30       57.93      3.89 o 
  -8   0   8    16070.47    13011.48      6.72 o 
  -6   0   8    41516.95    34034.75     62.44 o 
  -4   0   8    25393.42    22139.32     47.01 o 
  -2   0   8      723.50      790.59      3.20 o 
   2   0   8      386.12      653.29      3.11 o 
   4   0   8      444.10      477.49      3.44 o 
   6   0   8     9824.34     7517.14      5.79 o 
   8   0   8     7750.32     6033.64      6.17 o 
  10   0   8       39.41       43.06      4.56 o 
  12   0   8      136.55      109.08      4.60 o 
  14   0   8      158.47      160.81      4.78 o 
  16   0   8      605.27      716.15      4.47 o 
 -23   1   8      571.75      537.53      4.06 o 
 -21   1   8       66.50       81.95      4.35 o 
 -19   1   8     1551.07     1621.22      5.92 o 
 -17   1   8     2054.32     2026.80      6.04 o 
 -15   1   8     7190.55     7552.68      7.43 o 
 -13   1   8     8635.71     8035.93      7.02 o 
 -11   1   8      191.45      140.55      3.97 o 
  -9   1   8     1625.80     1469.70      4.11 o 
  -7   1   8      358.63      353.27      3.46 o 
  -5   1   8    28255.64    27971.96     50.68 o 
  -3   1   8    18628.80    19464.53     42.26 o 
  -1   1   8     3358.40     4314.04      3.72 o 
   1   1   8      333.02      536.50      2.91 o 
   3   1   8     1848.81     2300.37      3.78 o 
   5   1   8     7303.69     7373.11      5.46 o 
   7   1   8     2420.20     1716.35      4.61 o 
   9   1   8      316.58      271.92      4.40 o 
  11   1   8      254.54      226.93      4.97 o 
  13   1   8      337.03      345.57      4.83 o 
  15   1   8     6820.89     7556.73      7.25 o 
  17   1   8      283.05      375.22      3.69 o 
 -24   2   8      393.44      437.11      3.56 o 
 -22   2   8      392.70      367.19      4.19 o 
 -20   2   8      299.63      275.35      4.80 o 
 -18   2   8        0.38        0.00      4.93 o 
 -16   2   8      581.37      679.59      5.04 o 
 -14   2   8     2096.96     1825.49      5.21 o 
 -12   2   8     3406.66     2514.70      5.00 o 
 -10   2   8      123.69      149.49      3.46 o 
  -8   2   8     4658.15     4439.17      4.49 o 
  -6   2   8      572.42      534.34      3.20 o 
  -4   2   8     3653.96     3846.52      3.78 o 
  -2   2   8     4939.14     5235.33      3.92 o 
   0   2   8      565.57      721.50      3.04 o 
   2   2   8       79.96       93.02      3.05 o 
   4   2   8      348.73      340.76      3.51 o 
   6   2   8     2509.90     2386.24      4.77 o 
   8   2   8     7555.05     5766.54      6.46 o 
  10   2   8     6467.49     4868.04      6.71 o 
  12   2   8     2487.88     2312.57      6.05 o 
  14   2   8     2036.44     2035.74      5.87 o 
  16   2   8      110.17      127.79      4.20 o 
 -23   3   8      589.75      551.72      3.89 o 
 -21   3   8       57.67       48.08      4.22 o 
 -19   3   8      437.07      440.15      4.83 o 
 -17   3   8     4358.50     4188.75      6.44 o 
 -15   3   8     3198.47     2596.00      5.63 o 
 -13   3   8     1221.31      821.98      4.43 o 
 -11   3   8      445.46      288.40      3.95 o 
  -9   3   8      397.40      374.77      3.54 o 
  -7   3   8        4.60        0.81      3.14 o 
  -5   3   8    11508.79    12084.44      5.33 o 
  -3   3   8      572.89      561.74      3.13 o 
   1   3   8        7.11       -0.78      3.02 o 
   3   3   8      285.07      267.38      3.40 o 
   5   3   8     3512.54     3569.29      5.10 o 
   7   3   8     3920.24     3651.36      5.90 o 
   9   3   8      714.94      631.58      5.08 o 
  11   3   8       13.39        8.37      4.84 o 
  13   3   8      336.70      353.21      4.93 o 
  15   3   8      231.71      268.22      4.46 o 
 -22   4   8      447.73      488.63      4.06 o 
 -20   4   8       89.12       70.80      4.36 o 
 -18   4   8     1891.34     1742.81      5.76 o 
 -16   4   8      776.13      669.81      4.90 o 
 -14   4   8        2.19       -4.34      4.34 o 
 -12   4   8     2946.65     2432.20      5.07 o 
 -10   4   8      954.58      789.12      4.17 o 
  -8   4   8      395.77      309.31      3.77 o 
  -6   4   8       92.57       93.93      3.25 o 
  -4   4   8     1072.07     1295.02      3.61 o 
  -2   4   8     2831.60     2660.43      4.08 o 
   0   4   8     8688.89    10058.57      5.64 o 
   2   4   8      485.83      426.68      3.67 o 
   4   4   8      117.66       78.37      3.73 o 
   6   4   8      164.96      295.86      4.24 o 
   8   4   8     5198.99     4426.77      6.69 o 
  10   4   8     1565.91     1210.64      5.70 o 
  12   4   8      854.72      699.73      5.46 o 
  14   4   8      354.75      380.14      4.88 o 
 -21   5   8      312.45      335.87      3.94 o 
 -19   5   8     1342.65     1343.08      5.20 o 
 -17   5   8      104.25      106.66      4.58 o 
 -15   5   8      237.24      181.19      4.47 o 
 -13   5   8       31.54       30.97      4.14 o 
 -11   5   8     1125.28     1046.20      4.61 o 
  -9   5   8     1937.29     1746.12      4.69 o 
  -7   5   8      830.27      778.05      3.99 o 
  -5   5   8      568.21      625.04      3.69 o 
  -3   5   8      860.31     1045.60      3.87 o 
  -1   5   8     2475.42     2795.83      4.74 o 
   1   5   8     2739.77     3115.16      5.06 o 
   3   5   8     1227.26     1377.64      4.66 o 
   5   5   8     1274.56     1318.09      5.05 o 
   7   5   8     5056.55     4721.41      7.10 o 
   9   5   8      979.14      809.34      5.74 o 
  11   5   8       66.51       45.65      5.16 o 
  13   5   8     2142.20     2126.29      6.14 o 
  15   5   8      246.74      312.34      4.14 o 
  17   5   8      289.68      319.00      2.97 o 
 -20   6   8        2.79        0.94      3.93 o 
 -18   6   8     1071.41     1031.02      5.13 o 
 -16   6   8       11.73        6.05      4.37 o 
 -14   6   8      162.43      137.51      4.27 o 
 -12   6   8      815.71      678.91      4.86 o 
 -10   6   8     1867.66     1837.30      5.23 o 
  -8   6   8      498.48      420.36      4.42 o 
  -6   6   8     1246.90     1278.14      4.53 o 
  -4   6   8      336.48      373.86      4.02 o 
  -2   6   8        0.42        8.41      3.93 o 
   0   6   8        6.65        6.60      4.27 o 
   2   6   8     1595.54     1709.87      5.22 o 
   4   6   8      524.80      553.32      4.99 o 
   6   6   8     1375.52     1421.98      5.77 o 
   8   6   8      249.16      293.77      5.03 o 
  10   6   8       70.26       60.36      4.78 o 
  12   6   8      194.84      173.16      5.04 o 
  14   6   8      198.36      220.29      4.17 o 
  16   6   8       35.41       47.80      2.89 o 
 -19   7   8      602.90      683.66      4.14 o 
 -17   7   8        6.18       13.01      4.04 o 
 -15   7   8       10.94       34.69      3.97 o 
 -13   7   8       85.39       68.46      4.30 o 
 -11   7   8      163.78      165.87      4.68 o 
  -9   7   8     1866.21     1754.15      5.55 o 
  -7   7   8      772.38      858.18      5.12 o 
  -5   7   8      302.01      367.06      4.60 o 
  -3   7   8      195.54      229.52      4.32 o 
  -1   7   8     1521.12     1527.69      5.56 o 
   1   7   8     1317.24     1518.55      5.82 o 
   3   7   8     1586.84     1947.46      6.17 o 
   5   7   8      175.87      170.90      4.98 o 
   7   7   8       25.06       19.10      5.09 o 
   9   7   8     1208.14      889.97      5.92 o 
  11   7   8      194.07      205.27      4.76 o 
  13   7   8       10.59        6.07      3.92 o 
 -18   8   8      114.65      124.29      3.54 o 
 -16   8   8      563.96      604.59      4.39 o 
 -14   8   8       28.74       41.96      4.03 o 
 -12   8   8        2.08       12.43      4.30 o 
 -10   8   8       62.97       67.79      4.44 o 
  -8   8   8      235.35      223.94      5.19 o 
  -6   8   8      281.17      302.24      5.22 o 
  -4   8   8      143.50      196.01      4.93 o 
  -2   8   8      369.43      380.65      5.38 o 
   0   8   8      777.29      960.26      5.74 o 
   2   8   8     1352.74     1610.72      6.28 o 
   4   8   8     1002.74     1076.82      6.06 o 
   6   8   8      205.16      210.24      5.02 o 
   8   8   8     1036.01      863.62      5.50 o 
  10   8   8      278.36      271.91      4.48 o 
  12   8   8       95.44      135.99      3.84 o 
 -15   9   8      657.97      631.49      4.45 o 
 -13   9   8      138.53      124.96      4.24 o 
 -11   9   8     1408.23     1139.90      5.42 o 
  -9   9   8       13.51       20.32      4.57 o 
  -7   9   8     2062.83     1974.21      6.25 o 
  -5   9   8      219.22      205.48      5.24 o 
  -3   9   8      695.94      602.96      5.36 o 
  -1   9   8      878.43      741.74      5.48 o 
   1   9   8     1295.40     1150.77      5.93 o 
   3   9   8      146.14      132.52      5.15 o 
   5   9   8      166.89      159.72      4.77 o 
   7   9   8      194.82      150.22      4.38 o 
   9   9   8        5.32       22.39      3.84 o 
 -12  10   8       49.88       75.83      3.77 o 
 -10  10   8       18.03        6.60      4.27 o 
  -8  10   8       63.90       79.87      4.63 o 
  -6  10   8      532.13      564.79      5.21 o 
  -4  10   8       52.70       50.77      4.88 o 
  -2  10   8      188.13      224.35      4.95 o 
   0  10   8      272.62      288.51      4.97 o 
   2  10   8      578.87      606.89      5.36 o 
   4  10   8      985.00      899.46      5.02 o 
   6  10   8        3.18       -1.07      3.88 o 
  -7  11   8       54.58       67.92      3.99 o 
  -5  11   8      136.94      164.09      4.40 o 
  -3  11   8       24.88       44.96      4.39 o 
  -1  11   8      103.48      126.77      4.38 o 
   1  11   8      128.38      133.80      4.18 o 
   3  11   8      271.00      213.10      3.90 o 
 -23   1   9       18.56       41.06      3.47 o 
 -21   1   9     1205.62     1218.41      5.26 o 
 -19   1   9     1850.16     1791.48      6.15 o 
 -17   1   9      250.81      242.09      5.04 o 
 -15   1   9       30.60       20.32      4.88 o 
 -13   1   9      374.53      422.47      4.72 o 
 -11   1   9      499.05      333.85      4.30 o 
  -9   1   9       23.84       26.45      3.67 o 
  -7   1   9     2638.91     2322.53      4.39 o 
  -5   1   9     1805.23     2171.47      3.97 o 
  -3   1   9     3474.45     3964.96      4.36 o 
  -1   1   9      530.17      678.92      3.40 o 
   1   1   9     2535.07     3630.97      4.24 o 
   3   1   9     2522.78     3139.36      4.57 o 
   5   1   9       52.36       55.94      3.93 o 
   7   1   9      920.55      704.74      4.65 o 
   9   1   9     1534.63     1207.55      5.30 o 
  11   1   9     3211.08     3238.97      6.38 o 
  13   1   9       58.09       61.17      4.50 o 
  15   1   9        7.24       19.86      4.14 o 
 -24   2   9       54.94       53.64      3.22 o 
 -22   2   9        3.29       16.48      3.84 o 
 -20   2   9      416.38      445.28      4.95 o 
 -18   2   9      247.06      227.41      5.01 o 
 -16   2   9      344.95      325.98      5.18 o 
 -14   2   9      597.14      530.93      4.75 o 
 -12   2   9       60.85       65.85      4.17 o 
 -10   2   9      979.12      864.72      4.20 o 
  -8   2   9      184.83      154.44      3.63 o 
  -6   2   9      546.58      444.02      3.52 o 
  -4   2   9      351.20      518.24      3.41 o 
  -2   2   9     8571.67    10436.96      5.31 o 
   0   2   9      152.86      252.37      3.21 o 
   2   2   9     1621.46     1712.64      4.08 o 
   4   2   9     4068.10     4384.10      5.25 o 
   6   2   9     1909.53     1894.53      5.06 o 
   8   2   9      274.06      213.20      4.80 o 
  10   2   9      901.23      629.87      5.18 o 
  12   2   9      349.98      329.68      5.08 o 
  14   2   9       74.39       86.20      4.38 o 
 -23   3   9      834.32      827.28      3.90 o 
 -21   3   9     1290.53     1275.30      5.00 o 
 -19   3   9     2595.43     2540.29      6.09 o 
 -17   3   9      433.54      418.57      4.89 o 
 -15   3   9     1391.11     1118.79      5.16 o 
 -13   3   9       28.95       52.57      4.14 o 
 -11   3   9     4697.44     3927.10      5.58 o 
  -9   3   9     3487.16     3347.69      4.91 o 
  -7   3   9     1229.82     1164.60      3.90 o 
  -5   3   9      750.44      913.60      3.64 o 
  -3   3   9     2791.62     2843.64      4.27 o 
  -1   3   9     1167.72     1457.03      3.85 o 
   1   3   9     7873.17     9069.89      5.68 o 
   3   3   9     1870.78     2108.27      4.58 o 
   5   3   9      298.81      302.51      4.41 o 
   7   3   9     2355.57     2209.21      5.78 o 
   9   3   9     2372.19     1878.95      5.93 o 
  11   3   9       33.20       46.08      4.85 o 
  13   3   9     1159.49     1125.30      5.51 o 
  15   3   9       20.69       27.38      3.64 o 
 -22   4   9       93.76       96.48      3.76 o 
 -20   4   9      260.64      315.79      4.57 o 
 -18   4   9      423.46      418.22      4.98 o 
 -16   4   9      154.81      130.52      4.79 o 
 -14   4   9        9.59        8.69      4.31 o 
 -12   4   9      141.24      123.71      4.04 o 
 -10   4   9     1715.64     1416.01      4.76 o 
  -8   4   9       11.37       20.91      3.60 o 
  -6   4   9     1139.99     1003.30      3.90 o 
  -4   4   9      327.39      333.39      3.52 o 
  -2   4   9      425.04      424.65      3.79 o 
   0   4   9      138.29      175.23      3.95 o 
   2   4   9      186.77      199.69      3.88 o 
   4   4   9     2239.34     2216.42      5.37 o 
   6   4   9     3445.80     3454.14      6.28 o 
   8   4   9      747.36      655.65      5.74 o 
  10   4   9     1263.69      936.92      5.73 o 
  12   4   9     2764.37     2457.91      6.39 o 
  14   4   9     1065.14     1095.41      5.07 o 
 -21   5   9     1877.03     1990.17      4.94 o 
 -19   5   9     2880.73     2916.48      5.99 o 
 -17   5   9     2063.34     1736.00      5.71 o 
 -15   5   9      467.66      365.78      4.74 o 
 -13   5   9     1599.82     1282.53      5.29 o 
 -11   5   9     3152.60     2641.54      5.62 o 
  -9   5   9     2658.18     2465.27      5.29 o 
  -7   5   9      599.70      559.64      4.21 o 
  -5   5   9       11.29       17.21      3.79 o 
  -3   5   9        1.39       14.12      3.77 o 
  -1   5   9     6273.76     6797.15      6.18 o 
   1   5   9     3427.48     3871.10      5.69 o 
   3   5   9     1540.92     1670.79      5.29 o 
   5   5   9     1989.36     2149.75      5.93 o 
   7   5   9      708.53      580.60      5.44 o 
   9   5   9     3725.42     2953.74      7.03 o 
  11   5   9     2762.22     2314.33      6.37 o 
  13   5   9     1120.31     1212.37      5.25 o 
 -20   6   9      107.57      105.22      3.85 o 
 -18   6   9       48.35       52.80      4.41 o 
 -16   6   9       82.10       93.56      4.54 o 
 -14   6   9       35.32       38.99      4.37 o 
 -12   6   9      623.98      540.26      4.70 o 
 -10   6   9        0.44       14.55      4.53 o 
  -8   6   9     2347.13     2327.47      5.58 o 
  -6   6   9       41.35       21.66      4.26 o 
  -4   6   9      281.64      329.88      4.09 o 
  -2   6   9      475.46      538.47      4.47 o 
   0   6   9      202.49      252.65      4.66 o 
   2   6   9     1047.68     1126.06      5.31 o 
   4   6   9      175.79      166.31      4.92 o 
   6   6   9       45.06       38.68      4.95 o 
   8   6   9      309.69      291.62      5.43 o 
  10   6   9      131.50      110.96      4.95 o 
  12   6   9        8.87       14.08      4.23 o 
  14   6   9     1289.71     1596.83      4.49 o 
 -19   7   9       92.01      112.27      3.82 o 
 -17   7   9        8.74       17.12      4.01 o 
 -15   7   9      174.03      155.41      4.48 o 
 -13   7   9      952.75      744.98      4.91 o 
 -11   7   9     1679.83     1558.80      5.77 o 
  -9   7   9     1815.14     1792.29      5.88 o 
  -7   7   9     2650.77     2811.07      6.28 o 
  -5   7   9      337.71      362.39      4.71 o 
  -3   7   9        0.70       -4.58      4.58 o 
  -1   7   9     3524.72     3956.71      6.83 o 
   1   7   9     4430.25     5212.16      7.53 o 
   3   7   9     1921.05     2275.55      6.74 o 
   5   7   9      191.79      207.02      5.26 o 
   7   7   9      858.47      755.52      5.81 o 
   9   7   9      608.72      463.61      5.04 o 
  11   7   9      687.67      639.23      4.86 o 
  13   7   9        1.66       11.82      3.38 o 
 -18   8   9      261.97      274.60      3.64 o 
 -16   8   9      139.37      139.26      4.07 o 
 -14   8   9        0.96       -2.31      4.34 o 
 -12   8   9      537.41      404.32      5.00 o 
 -10   8   9        5.19       21.97      4.48 o 
  -8   8   9       37.28       48.83      4.57 o 
  -6   8   9     1601.73     1314.37      5.74 o 
  -4   8   9      112.44      167.10      4.71 o 
  -2   8   9      193.92      208.04      5.18 o 
   0   8   9        3.26       18.45      4.92 o 
   2   8   9      542.49      612.53      5.98 o 
   4   8   9      122.76      123.34      5.24 o 
   6   8   9      467.86      473.41      5.28 o 
   8   8   9     1293.08     1025.39      5.45 o 
  10   8   9       19.65       35.86      4.07 o 
 -15   9   9       66.32       94.71      3.90 o 
 -13   9   9       20.62       19.41      4.19 o 
 -11   9   9     1771.67     1659.47      5.88 o 
  -9   9   9       31.89       36.74      4.57 o 
  -7   9   9      106.47       96.34      4.93 o 
  -5   9   9      700.05      724.83      5.45 o 
  -3   9   9       49.45       55.46      4.82 o 
  -1   9   9       64.00       88.59      4.68 o 
   1   9   9      788.30      591.08      5.29 o 
   3   9   9       11.85        2.76      4.76 o 
   5   9   9      196.06      150.38      4.85 o 
   7   9   9      141.01      129.17      4.12 o 
   9   9   9       90.96       94.95      3.64 o 
 -12  10   9      655.01      629.42      4.40 o 
 -10  10   9        5.16       13.93      4.16 o 
  -8  10   9      108.50      113.01      4.52 o 
  -6  10   9      186.15      189.52      4.76 o 
  -4  10   9       42.92       60.96      4.57 o 
  -2  10   9      216.28      230.32      4.98 o 
   0  10   9       36.58       43.24      4.57 o 
   2  10   9       45.60       35.28      4.54 o 
   4  10   9      519.34      418.83      4.73 o 
   6  10   9        2.94        6.53      3.49 o 
  -5  11   9      138.15      175.37      4.27 o 
  -3  11   9      190.20      220.18      4.24 o 
  -1  11   9       53.61       47.14      4.01 o 
 -24   0  10      688.61      861.58      3.64 o 
 -22   0  10       41.83       55.26      3.98 o 
 -20   0  10     3367.22     3542.07      6.52 o 
 -18   0  10     4309.83     4583.08      7.60 o 
 -16   0  10        1.04        7.39      5.31 o 
 -14   0  10      728.02      645.12      5.60 o 
 -12   0  10     3659.64     3168.66      6.19 o 
 -10   0  10      724.99      614.95      4.64 o 
  -8   0  10      534.91      441.45      4.38 o 
  -6   0  10     5580.80     4924.69      5.56 o 
  -4   0  10     1319.71     1291.42      4.22 o 
  -2   0  10      945.90      796.59      4.01 o 
   0   0  10      101.49      125.34      3.54 o 
   2   0  10     4068.49     5654.45      5.64 o 
   4   0  10     1232.26     1643.32      5.04 o 
   6   0  10       63.63       95.19      4.52 o 
   8   0  10       12.35        2.68      4.65 o 
  10   0  10     8216.56     8054.22      8.01 o 
  12   0  10     1396.94     1460.12      5.49 o 
  14   0  10       53.56       66.19      4.07 o 
 -23   1  10      460.39      419.91      3.81 o 
 -21   1  10        0.03       -2.34      4.37 o 
 -19   1  10     1006.66     1025.74      5.74 o 
 -17   1  10     1350.25     1455.32      6.06 o 
 -15   1  10     5573.19     5168.60      7.41 o 
 -13   1  10     3358.45     2774.91      6.22 o 
 -11   1  10     4451.68     3206.11      5.93 o 
  -9   1  10      167.89      121.47      4.02 o 
  -7   1  10     6606.31     6080.86      5.73 o 
  -5   1  10    16099.88    16575.21      7.10 o 
  -3   1  10      792.75      785.14      3.85 o 
  -1   1  10      191.56      212.68      3.52 o 
   1   1  10      211.32      330.95      3.85 o 
   3   1  10     6845.93     8371.12      6.35 o 
   5   1  10    14435.77    14507.11      8.15 o 
   7   1  10     9990.32     8345.33      7.64 o 
   9   1  10       65.31       48.02      4.75 o 
  11   1  10      212.89      226.22      5.07 o 
  13   1  10     1523.08     1641.02      5.33 o 
  15   1  10      977.05     1074.52      4.29 o 
 -24   2  10      186.58      202.46      3.09 o 
 -22   2  10      162.35      179.87      4.00 o 
 -20   2  10     1764.90     1857.10      5.66 o 
 -18   2  10     1555.61     1562.75      5.76 o 
 -16   2  10     2240.54     1991.78      6.03 o 
 -14   2  10      459.61      401.37      4.94 o 
 -12   2  10      960.30      722.83      4.81 o 
 -10   2  10      109.67      119.80      3.90 o 
  -8   2  10     4143.01     4053.62      5.27 o 
  -6   2  10     1855.80     1857.37      4.41 o 
  -4   2  10     1292.36     1233.25      4.09 o 
  -2   2  10     2002.24     2007.97      4.22 o 
   0   2  10      179.95      296.24      3.51 o 
   2   2  10     1366.38     1468.26      4.37 o 
   4   2  10      588.94      603.39      4.49 o 
   6   2  10        3.62       11.42      4.75 o 
   8   2  10      659.76      506.49      5.12 o 
  10   2  10      133.28      113.83      5.01 o 
  12   2  10      161.28      144.20      4.87 o 
  14   2  10       10.78        8.65      3.90 o 
 -23   3  10       69.93       59.47      3.37 o 
 -21   3  10      111.49      138.86      4.09 o 
 -19   3  10       82.76       96.62      4.80 o 
 -17   3  10     4165.36     3885.61      6.78 o 
 -15   3  10     3551.46     2886.98      6.17 o 
 -13   3  10      617.35      436.94      4.73 o 
 -11   3  10      878.15      736.66      4.73 o 
  -9   3  10     1899.88     1886.91      4.93 o 
  -7   3  10     1078.23     1090.32      4.35 o 
  -5   3  10     1097.86     1085.82      4.04 o 
  -3   3  10     3214.06     3449.56      4.84 o 
  -1   3  10      431.50      423.47      3.96 o 
   1   3  10      365.07      417.72      4.08 o 
   3   3  10     1309.78     1552.56      4.89 o 
   5   3  10      883.23      851.86      5.04 o 
   7   3  10     2055.16     1818.35      5.84 o 
   9   3  10      691.79      541.18      5.28 o 
  11   3  10     1120.67      926.03      5.44 o 
  13   3  10      245.98      255.71      4.38 o 
 -22   4  10        4.71       15.31      3.41 o 
 -20   4  10       30.86       19.55      4.35 o 
 -18   4  10      275.49      278.29      4.63 o 
 -16   4  10        2.81        6.47      4.67 o 
 -14   4  10       73.39       88.56      4.45 o 
 -12   4  10      130.88      105.69      4.43 o 
 -10   4  10       62.20       60.15      4.32 o 
  -8   4  10     3445.66     3299.69      5.36 o 
  -6   4  10      441.08      436.23      4.05 o 
  -4   4  10       11.39       18.43      3.70 o 
  -2   4  10     3245.72     3710.81      5.22 o 
   0   4  10      300.99      329.92      4.22 o 
   2   4  10     4053.04     4777.29      6.13 o 
   4   4  10     1806.13     1979.86      5.75 o 
   6   4  10      741.69      708.09      5.47 o 
   8   4  10     9318.86     8034.48      8.48 o 
  10   4  10      249.85      181.53      5.00 o 
  12   4  10       48.38       59.06      4.44 o 
 -21   5  10      180.39      239.72      3.84 o 
 -19   5  10      128.35      124.56      4.38 o 
 -17   5  10      327.68      304.33      4.58 o 
 -15   5  10      209.56      169.09      4.44 o 
 -13   5  10      366.22      335.86      4.78 o 
 -11   5  10     3644.58     3290.60      6.19 o 
  -9   5  10     1173.80     1155.11      5.21 o 
  -7   5  10     1461.91     1560.61      5.02 o 
  -5   5  10       56.40      117.37      4.04 o 
  -3   5  10      838.17      971.40      4.80 o 
  -1   5  10       18.56        8.09      4.48 o 
   1   5  10     1364.13     1532.60      5.39 o 
   3   5  10      106.68      154.09      4.52 o 
   5   5  10      108.84      137.34      4.99 o 
   7   5  10      147.44      174.92      5.37 o 
   9   5  10     2754.72     2069.57      6.38 o 
  11   5  10      274.24      261.05      4.71 o 
 -20   6  10      333.69      367.25      3.91 o 
 -18   6  10      845.18      861.90      4.85 o 
 -16   6  10       40.36       37.48      4.36 o 
 -14   6  10       79.97       68.68      4.58 o 
 -12   6  10        4.04       17.97      4.63 o 
 -10   6  10     1624.29     1659.17      5.72 o 
  -8   6  10        6.16       37.25      4.65 o 
  -6   6  10       73.50       75.93      4.43 o 
  -4   6  10      193.35      268.70      4.59 o 
  -2   6  10      914.19     1021.70      5.20 o 
   0   6  10      386.89      395.60      4.88 o 
   2   6  10       61.97       55.80      4.91 o 
   4   6  10      236.28      227.48      4.93 o 
   6   6  10       12.70       21.68      5.02 o 
   8   6  10      436.10      383.67      5.26 o 
  10   6  10      137.51      123.37      4.88 o 
 -19   7  10      124.72      110.44      3.69 o 
 -17   7  10      273.15      304.95      4.32 o 
 -15   7  10       51.35       63.91      4.27 o 
 -13   7  10     1048.00      797.86      5.24 o 
 -11   7  10     1730.91     1123.92      5.42 o 
  -9   7  10     3261.19     3348.19      6.68 o 
  -7   7  10        5.54        7.88      4.91 o 
  -5   7  10        3.58       21.11      4.58 o 
  -3   7  10       17.61       16.08      4.83 o 
  -1   7  10      953.57     1125.79      6.02 o 
   1   7  10      519.46      666.46      5.85 o 
   3   7  10       59.92       82.41      5.20 o 
   5   7  10      117.14      122.77      5.00 o 
   7   7  10      345.24      278.62      5.17 o 
   9   7  10      925.29      899.01      5.19 o 
  11   7  10     1261.17     1589.44      5.00 o 
 -16   8  10       94.50      115.43      3.94 o 
 -14   8  10      395.26      397.37      4.55 o 
 -12   8  10       76.27       66.75      4.63 o 
 -10   8  10       10.30        5.20      4.68 o 
  -8   8  10     1408.50     1106.44      5.72 o 
  -6   8  10      274.85      218.48      4.93 o 
  -4   8  10       37.39       27.76      5.00 o 
  -2   8  10       10.23       19.77      5.09 o 
   0   8  10       16.14       30.11      5.17 o 
   2   8  10       20.24       14.38      5.19 o 
   4   8  10      101.11      109.54      4.87 o 
   6   8  10      267.14      226.88      4.90 o 
   8   8  10        1.13        4.54      4.10 o 
  10   8  10       18.38       24.66      3.52 o 
 -13   9  10      908.94      881.78      5.05 o 
 -11   9  10      252.88      238.51      4.68 o 
  -9   9  10       60.10       46.31      4.85 o 
  -7   9  10     1436.85     1272.01      6.05 o 
  -5   9  10      226.52      199.81      5.05 o 
  -3   9  10      475.88      404.71      5.34 o 
  -1   9  10      809.53      732.07      5.53 o 
   1   9  10     1113.50      796.92      5.66 o 
   3   9  10       62.30       55.92      4.49 o 
   5   9  10       14.34       30.70      4.25 o 
   7   9  10      300.25      370.70      3.96 o 
 -10  10  10       22.58       45.15      3.97 o 
  -8  10  10       14.58       20.19      4.35 o 
  -6  10  10        0.80       16.66      4.46 o 
  -4  10  10       92.04       62.44      4.58 o 
  -2  10  10       10.63        9.81      4.42 o 
   0  10  10       69.99       56.08      4.47 o 
   2  10  10       10.12        4.45      4.17 o 
   4  10  10      287.09      256.60      4.12 o 
 -23   1  11      110.78      114.06      3.39 o 
 -21   1  11       81.91      121.97      4.07 o 
 -19   1  11      439.26      438.23      5.33 o 
 -17   1  11      173.36      148.77      5.36 o 
 -15   1  11      164.19      151.43      5.21 o 
 -13   1  11     1529.22     1326.94      5.80 o 
 -11   1  11     3782.43     3033.89      6.03 o 
  -9   1  11        3.69       15.90      4.24 o 
  -7   1  11      113.37       84.93      4.29 o 
  -5   1  11     9426.12     9873.82      6.89 o 
  -3   1  11       23.38       28.02      4.03 o 
  -1   1  11      239.17      252.68      4.10 o 
   1   1  11       64.26      109.32      4.15 o 
   3   1  11     1407.29     1821.78      5.42 o 
   5   1  11        9.15       29.05      4.76 o 
   7   1  11       16.62        5.53      4.59 o 
   9   1  11     1030.01      846.68      5.43 o 
  11   1  11      117.27      135.67      4.47 o 
  13   1  11      402.47      437.27      4.32 o 
 -22   2  11      862.24      923.76      4.50 o 
 -20   2  11      158.95      161.44      4.47 o 
 -18   2  11       32.09       38.90      4.84 o 
 -16   2  11        0.54       -2.80      5.23 o 
 -14   2  11      230.29      196.86      4.97 o 
 -12   2  11     1356.75     1021.01      5.13 o 
 -10   2  11     1985.47     1760.40      5.30 o 
  -8   2  11       28.40       61.28      4.17 o 
  -6   2  11      720.67      872.16      4.57 o 
  -4   2  11     1755.33     2069.41      4.88 o 
  -2   2  11      328.05      450.19      4.20 o 
   0   2  11       85.20      109.21      4.06 o 
   2   2  11      969.70     1014.56      4.84 o 
   4   2  11      487.15      511.18      5.00 o 
   6   2  11     3151.97     3141.61      6.43 o 
   8   2  11     1369.54     1135.49      5.49 o 
  10   2  11      357.21      299.03      4.72 o 
  12   2  11      257.23      231.96      4.45 o 
  14   2  11        2.96       15.55      3.30 o 
 -23   3  11      429.74      566.72      3.50 o 
 -21   3  11      102.99      111.81      4.11 o 
 -19   3  11       41.98       46.51      4.57 o 
 -17   3  11      301.78      286.76      4.99 o 
 -15   3  11     1188.95      946.71      5.46 o 
 -13   3  11     4335.99     3139.37      6.41 o 
 -11   3  11     8971.98     7772.09      7.36 o 
  -9   3  11     2511.25     2226.71      5.43 o 
  -7   3  11      922.36     1037.07      4.73 o 
  -5   3  11      527.10      521.62      4.43 o 
  -3   3  11       13.84       12.14      4.12 o 
  -1   3  11     1571.74     1673.52      4.89 o 
   1   3  11     2365.08     2622.91      5.60 o 
   3   3  11     1546.41     1664.65      5.48 o 
   5   3  11      202.56      158.63      5.12 o 
   7   3  11       17.20       22.69      5.10 o 
   9   3  11      733.94      510.03      5.42 o 
  11   3  11     1519.86     1378.11      5.54 o 
  13   3  11       53.89       71.28      3.82 o 
 -22   4  11      282.26      351.76      3.63 o 
 -20   4  11      379.02      381.46      4.39 o 
 -18   4  11       45.44       56.54      4.43 o 
 -16   4  11      524.41      526.35      4.93 o 
 -14   4  11     1014.21      736.85      5.19 o 
 -12   4  11     2332.98     2071.74      5.92 o 
 -10   4  11      969.95      823.59      5.03 o 
  -8   4  11       60.80       68.47      4.50 o 
  -6   4  11      904.99     1053.59      4.84 o 
  -4   4  11     1254.90     1371.40      4.81 o 
  -2   4  11      413.34      480.80      4.73 o 
   0   4  11      137.26      154.76      4.60 o 
   2   4  11      120.75      124.77      4.69 o 
   4   4  11      265.82      279.67      4.96 o 
   6   4  11     2942.16     2977.72      6.96 o 
   8   4  11      254.98      201.62      5.32 o 
  10   4  11      210.08      192.44      4.72 o 
  12   4  11       94.61      120.57      3.92 o 
 -21   5  11     1395.07     1716.03      4.63 o 
 -19   5  11      377.40      446.06      4.44 o 
 -17   5  11      100.43       93.20      4.59 o 
 -15   5  11        5.67       11.74      4.52 o 
 -13   5  11      903.53      727.75      5.33 o 
 -11   5  11     2928.63     2634.50      6.26 o 
  -9   5  11     6520.18     6676.40      7.30 o 
  -7   5  11     2858.92     3215.59      6.11 o 
  -5   5  11      183.12      214.55      4.65 o 
  -3   5  11     2766.37     3130.82      6.13 o 
  -1   5  11     2914.98     3202.59      6.29 o 
   1   5  11     1506.67     1805.44      5.91 o 
   3   5  11       69.48      102.63      4.89 o 
   5   5  11      130.95      168.02      5.21 o 
   7   5  11       10.76       11.47      5.17 o 
   9   5  11      865.39      739.58      5.36 o 
 -20   6  11       23.21       52.85      3.55 o 
 -18   6  11      202.92      177.17      4.38 o 
 -16   6  11      821.44      871.43      5.28 o 
 -14   6  11     1963.13     1680.57      5.99 o 
 -12   6  11      527.38      435.40      4.80 o 
 -10   6  11        4.10        1.33      5.15 o 
  -8   6  11     1421.09     1552.93      5.99 o 
  -6   6  11       17.82       19.80      4.76 o 
  -4   6  11      465.30      518.74      5.16 o 
  -2   6  11      273.48      292.02      5.26 o 
   0   6  11        0.96       13.97      5.03 o 
   2   6  11        0.44        1.44      4.97 o 
   4   6  11       52.50       59.87      4.84 o 
   6   6  11      457.07      463.79      5.38 o 
   8   6  11      356.11      316.90      5.14 o 
  12   6  11      505.00      599.74      3.80 o 
 -17   7  11      123.32      138.25      4.23 o 
 -15   7  11       11.91       12.95      4.39 o 
 -13   7  11        0.32       22.92      4.42 o 
 -11   7  11       55.08       43.85      4.79 o 
  -9   7  11     2073.96     1258.40      6.00 o 
  -7   7  11       22.93       17.86      4.95 o 
  -5   7  11       76.08       86.15      5.00 o 
  -3   7  11        3.34       15.52      4.89 o 
  -1   7  11     1780.64     2035.37      6.49 o 
   1   7  11      662.43      792.65      5.66 o 
   3   7  11       25.90       56.75      5.04 o 
   5   7  11      343.57      342.02      5.26 o 
   7   7  11     1027.48      909.70      5.47 o 
   9   7  11     1591.14     1858.49      5.41 o 
 -16   8  11        1.12       11.45      3.83 o 
 -14   8  11     1129.39     1198.12      5.28 o 
 -12   8  11       92.29       93.63      4.45 o 
 -10   8  11       10.48        3.93      4.71 o 
  -8   8  11      304.43      217.31      5.27 o 
  -6   8  11      379.01      298.09      5.02 o 
  -4   8  11      346.97      446.67      5.32 o 
  -2   8  11      459.54      495.45      5.56 o 
   0   8  11        1.31       14.33      5.17 o 
   2   8  11     1684.82     2031.25      6.67 o 
   4   8  11      112.76      134.83      4.80 o 
   6   8  11      298.07      340.37      4.63 o 
   8   8  11       24.44       19.45      3.89 o 
 -13   9  11       11.55       21.29      4.04 o 
 -11   9  11        6.53        5.71      4.42 o 
  -9   9  11      277.21      272.88      5.24 o 
  -7   9  11      115.51      123.04      4.84 o 
  -5   9  11       65.65       57.30      4.81 o 
  -3   9  11      149.27      183.60      4.86 o 
  -1   9  11      103.27       99.17      4.82 o 
   1   9  11      254.75      228.02      4.67 o 
   3   9  11       17.65       -2.39      4.33 o 
   5   9  11      110.64      128.77      3.74 o 
  -8  10  11      860.36      932.12      5.37 o 
  -6  10  11       57.24       47.43      4.52 o 
  -4  10  11       35.06       34.60      4.47 o 
  -2  10  11      647.79      714.49      5.10 o 
   0  10  11        3.67        8.66      4.03 o 
 -22   0  12       27.47       53.74      3.66 o 
 -20   0  12      624.36      706.74      5.03 o 
 -18   0  12      420.27      430.07      5.47 o 
 -16   0  12     2464.74     2324.06      6.87 o 
 -14   0  12        0.04        9.19      5.31 o 
 -12   0  12    14026.63    12277.71      9.58 o 
 -10   0  12     1165.28      823.61      5.61 o 
  -8   0  12     5851.13     4799.72      6.97 o 
  -6   0  12      327.62      217.60      5.08 o 
  -4   0  12      325.92      373.50      4.79 o 
  -2   0  12      956.98     1059.30      5.14 o 
   0   0  12      162.33      202.12      4.70 o 
   2   0  12     1315.45     1508.80      5.45 o 
   4   0  12     1124.47     1141.69      5.65 o 
   6   0  12      135.20      127.14      4.74 o 
   8   0  12     2523.52     1569.84      5.98 o 
  10   0  12      659.54      522.89      4.56 o 
 -23   1  12       41.81       46.55      3.01 o 
 -21   1  12       22.47       31.13      4.03 o 
 -19   1  12      539.86      599.23      5.19 o 
 -17   1  12      958.82     1007.32      5.75 o 
 -15   1  12     2462.76     2346.25      6.72 o 
 -13   1  12      453.35      409.32      5.29 o 
 -11   1  12       73.11       72.99      4.87 o 
  -9   1  12     2187.59     1799.01      5.77 o 
  -7   1  12     6626.33     6320.26      6.99 o 
  -5   1  12     7573.04     8001.36      7.20 o 
  -3   1  12     1920.90     2021.11      5.32 o 
  -1   1  12      114.99      136.03      4.37 o 
   1   1  12       51.37       73.22      4.53 o 
   3   1  12     3408.86     3770.80      6.58 o 
   5   1  12     1149.61     1213.19      5.90 o 
   7   1  12      346.93      337.32      4.97 o 
   9   1  12       15.77       18.91      4.47 o 
 -22   2  12       59.50       74.73      3.59 o 
 -20   2  12     1085.96     1226.99      5.20 o 
 -18   2  12     1330.60     1460.50      5.85 o 
 -16   2  12        2.47       29.75      5.10 o 
 -14   2  12      278.51      207.71      5.18 o 
 -12   2  12      236.29      243.17      5.03 o 
 -10   2  12     2543.11     2198.31      5.78 o 
  -8   2  12     7175.22     6843.00      7.02 o 
  -6   2  12     3274.64     3462.62      5.96 o 
  -4   2  12      394.96      472.33      4.76 o 
  -2   2  12      286.50      365.35      4.67 o 
   0   2  12      113.95      147.53      4.44 o 
   2   2  12      311.58      395.67      5.03 o 
   4   2  12        4.57       26.69      4.86 o 
   6   2  12      626.52      605.77      5.39 o 
   8   2  12      692.76      526.18      5.06 o 
  10   2  12      327.69      220.85      4.58 o 
  12   2  12      728.85      730.79      4.27 o 
 -21   3  12      125.86      152.74      3.91 o 
 -19   3  12        0.27        3.58      4.31 o 
 -17   3  12      384.14      473.12      5.19 o 
 -15   3  12     1480.76     1262.84      5.64 o 
 -13   3  12      661.33      540.27      5.40 o 
 -11   3  12       18.89       17.60      4.87 o 
  -9   3  12     1288.57     1228.03      5.44 o 
  -7   3  12     3576.42     3823.66      6.23 o 
  -5   3  12      682.50      784.59      5.01 o 
  -3   3  12      542.65      637.72      4.88 o 
  -1   3  12        9.00       33.43      4.64 o 
   1   3  12        0.02       16.05      4.64 o 
   3   3  12      172.26      182.18      5.05 o 
   5   3  12     3280.26     3367.83      7.06 o 
   7   3  12      832.83      709.34      5.38 o 
   9   3  12       34.11       22.56      4.59 o 
  11   3  12       91.98       95.30      4.03 o 
 -20   4  12      197.02      210.45      4.20 o 
 -18   4  12      413.51      401.77      4.86 o 
 -16   4  12      668.83      642.19      5.32 o 
 -14   4  12      150.25      148.15      4.95 o 
 -12   4  12     2200.91     1986.53      6.05 o 
 -10   4  12       71.33       59.13      5.02 o 
  -8   4  12      692.77      808.33      5.10 o 
  -6   4  12      187.07      258.83      4.84 o 
  -4   4  12      276.50      359.99      4.85 o 
  -2   4  12     1213.01     1537.55      5.65 o 
   0   4  12      263.56      300.80      4.91 o 
   2   4  12     1153.82     1370.02      5.87 o 
   4   4  12      469.34      594.68      5.45 o 
   6   4  12     3177.53     3038.99      7.07 o 
   8   4  12      376.91      333.95      4.92 o 
  10   4  12      801.28      675.64      4.87 o 
 -19   5  12       39.84       35.14      4.15 o 
 -17   5  12      528.49      580.92      4.85 o 
 -15   5  12        5.41        9.18      4.72 o 
 -13   5  12      460.06      404.68      5.09 o 
 -11   5  12       16.90       20.51      4.94 o 
  -9   5  12      130.95      155.02      5.08 o 
  -7   5  12        5.74       10.79      4.85 o 
  -5   5  12      693.74      839.45      5.23 o 
  -3   5  12      381.67      574.18      5.31 o 
  -1   5  12     1604.69     1967.87      6.46 o 
   1   5  12       44.24       40.17      5.17 o 
   3   5  12       10.08       30.70      4.86 o 
   5   5  12     3843.53     4026.82      7.56 o 
   7   5  12      201.91      148.24      5.13 o 
 -18   6  12       35.45       37.76      4.08 o 
 -16   6  12       69.15       74.83      4.60 o 
 -14   6  12     2511.44     2419.05      6.44 o 
 -12   6  12     1400.90     1132.69      5.78 o 
 -10   6  12      157.19      191.68      4.97 o 
  -8   6  12      241.41      285.03      5.01 o 
  -6   6  12       54.43       65.68      5.03 o 
  -4   6  12        3.91        8.47      5.08 o 
  -2   6  12       92.25      100.43      5.37 o 
   0   6  12       77.51       90.43      5.26 o 
   2   6  12       62.06       49.97      5.29 o 
   4   6  12       62.71       65.01      5.00 o 
   6   6  12      200.44      175.19      4.89 o 
 -17   7  12       14.83       13.71      3.91 o 
 -15   7  12      177.28      209.31      4.59 o 
 -13   7  12        5.55        6.31      4.38 o 
 -11   7  12      693.25      553.92      5.36 o 
  -9   7  12        0.62       -4.16      4.96 o 
  -7   7  12      299.55      354.21      5.28 o 
  -5   7  12      117.75      110.21      5.35 o 
  -3   7  12     1937.32     2328.64      6.88 o 
  -1   7  12      978.16     1096.86      6.40 o 
   1   7  12      404.44      517.19      5.64 o 
   3   7  12       51.81       60.67      4.89 o 
   5   7  12      241.73      246.32      4.72 o 
   9   7  12       45.00       58.46      3.60 o 
 -14   8  12       89.64      109.01      4.45 o 
 -12   8  12        0.54        3.61      4.34 o 
 -10   8  12      836.09      687.81      5.64 o 
  -8   8  12      477.68      445.69      5.05 o 
  -6   8  12      103.91       91.46      4.80 o 
  -4   8  12      675.78      804.77      5.83 o 
  -2   8  12       93.05      124.21      5.27 o 
   0   8  12      161.21      179.37      5.39 o 
   2   8  12      271.36      328.46      5.14 o 
   4   8  12      121.14      144.08      4.20 o 
   6   8  12       25.34       25.52      3.67 o 
 -11   9  12       75.44       90.51      4.35 o 
  -9   9  12     2731.55     3072.64      6.70 o 
  -7   9  12      273.78      270.14      4.99 o 
  -5   9  12       70.79       85.91      4.63 o 
  -3   9  12       95.01       99.03      4.65 o 
  -1   9  12      547.38      568.46      5.18 o 
   1   9  12      113.65       88.37      4.41 o 
   3   9  12       44.90       39.61      3.75 o 
 -21   1  13        1.57       -1.99      3.85 o 
 -19   1  13      107.33      109.07      4.64 o 
 -17   1  13      208.03      165.64      5.05 o 
 -15   1  13      322.34      238.17      5.55 o 
 -13   1  13       58.02       45.14      5.22 o 
 -11   1  13       67.57       47.45      5.35 o 
  -9   1  13      623.13      524.45      5.42 o 
  -7   1  13     1381.95     1226.27      5.68 o 
  -5   1  13        0.01        8.28      4.98 o 
  -3   1  13      995.58     1139.92      5.38 o 
  -1   1  13       42.56       78.19      4.82 o 
   1   1  13     1058.70     1191.81      5.56 o 
   3   1  13     1201.30     1298.90      5.87 o 
   5   1  13       57.52       59.53      5.23 o 
   7   1  13        0.38        6.91      4.59 o 
 -22   2  13      863.60      918.11      4.01 o 
 -20   2  13       59.49       81.80      4.23 o 
 -18   2  13      209.79      194.81      4.99 o 
 -16   2  13        7.86        5.64      4.88 o 
 -14   2  13     1885.07       54.59      5.32 o 
 -12   2  13      271.94      199.86      5.45 o 
 -10   2  13      910.32      844.82      5.56 o 
  -8   2  13      256.74      249.94      5.22 o 
  -6   2  13      257.06      268.82      5.30 o 
  -4   2  13      529.61      630.32      5.31 o 
  -2   2  13      721.95      702.78      5.16 o 
   0   2  13       20.68       40.84      4.67 o 
   2   2  13      684.33      845.06      5.81 o 
   4   2  13      135.40      119.76      5.26 o 
   6   2  13      205.32      208.32      4.93 o 
   8   2  13      756.22      489.98      4.92 o 
 -21   3  13     1530.14     1814.88      4.83 o 
 -19   3  13      188.89      210.58      4.58 o 
 -17   3  13        0.32       10.46      4.52 o 
 -15   3  13      113.19       92.26      5.04 o 
 -13   3  13        3.09        2.85      4.96 o 
 -11   3  13     1360.48     1266.44      5.91 o 
  -9   3  13       80.03       67.27      4.85 o 
  -7   3  13     2802.60     3120.12      6.59 o 
  -5   3  13     1657.71     1729.67      5.88 o 
  -3   3  13      205.94      225.29      4.97 o 
  -1   3  13     1187.88     1464.01      5.84 o 
   1   3  13     1604.85     2048.34      6.34 o 
   3   3  13      371.21      488.13      5.49 o 
   5   3  13      650.56      702.49      5.62 o 
   7   3  13     1342.08     1128.84      5.65 o 
   9   3  13     1220.67     1014.83      5.06 o 
 -20   4  13       59.19       79.18      3.82 o 
 -18   4  13      766.16      826.45      5.10 o 
 -16   4  13       22.34        3.90      4.71 o 
 -14   4  13      317.00      304.67      4.99 o 
 -12   4  13      652.53      509.99      5.48 o 
 -10   4  13       23.63       29.63      5.08 o 
  -8   4  13     1083.41     1201.06      5.67 o 
  -6   4  13     1158.11     1231.82      5.81 o 
  -4   4  13     1281.87     1476.82      6.00 o 
  -2   4  13     1404.14     1656.76      6.25 o 
   0   4  13       14.87        5.81      5.23 o 
   2   4  13       19.72        5.88      5.28 o 
   4   4  13     1201.23     1324.19      6.05 o 
   6   4  13       19.41       12.46      5.00 o 
   8   4  13      141.87      120.33      4.42 o 
 -19   5  13      819.60     1016.80      4.67 o 
 -17   5  13       28.82       48.94      4.03 o 
 -15   5  13        1.48        6.47      4.47 o 
 -13   5  13      635.46      475.09      4.95 o 
 -11   5  13      801.39      745.77      5.46 o 
  -9   5  13        1.76       23.23      5.02 o 
  -7   5  13      311.06      379.48      5.66 o 
  -5   5  13      505.02      577.61      5.87 o 
  -3   5  13     1900.24     2375.48      6.86 o 
  -1   5  13     3097.22     3835.93      7.63 o 
   1   5  13      869.50      936.89      5.87 o 
   3   5  13      576.49      663.65      5.81 o 
   5   5  13      527.47      457.29      5.70 o 
   7   5  13      183.54      118.20      4.57 o 
 -18   6  13      134.85      156.00      4.16 o 
 -16   6  13      286.76      344.22      4.71 o 
 -14   6  13      174.33      165.59      4.89 o 
 -12   6  13      161.81      148.24      4.99 o 
 -10   6  13     1030.93      956.21      5.76 o 
  -8   6  13     1041.38     1153.64      6.04 o 
  -6   6  13       84.64       81.32      5.34 o 
  -4   6  13      140.83      152.44      5.40 o 
  -2   6  13      178.56      233.59      5.64 o 
   0   6  13       14.56        9.04      5.43 o 
   2   6  13      175.60      224.68      5.31 o 
   4   6  13      101.23      125.83      5.05 o 
 -15   7  13       20.03       24.75      4.36 o 
 -13   7  13       29.60       42.84      4.72 o 
 -11   7  13     1991.41     1739.99      6.41 o 
  -9   7  13     2479.47     1868.03      6.55 o 
  -7   7  13      191.35      233.14      5.42 o 
  -5   7  13        1.15        7.34      5.30 o 
  -3   7  13      400.94      535.21      5.74 o 
  -1   7  13     1558.20     2088.50      6.96 o 
   1   7  13      263.32      280.41      5.35 o 
   3   7  13       74.48       80.32      4.82 o 
   7   7  13       83.52      107.97      3.78 o 
 -12   8  13        0.17       -4.72      4.72 o 
 -10   8  13      151.18      184.43      4.96 o 
  -8   8  13      191.72      201.87      5.04 o 
  -6   8  13      214.03      173.00      4.99 o 
  -4   8  13     1333.91     1051.22      5.81 o 
  -2   8  13      522.46      420.99      5.36 o 
   0   8  13       89.86      102.37      4.80 o 
   2   8  13       14.84       25.76      4.42 o 
   4   8  13       14.03       26.42      3.83 o 
  -7   9  13        8.53        9.59      4.48 o 
  -5   9  13        0.08       -4.73      4.73 o 
  -3   9  13      189.02      184.02      4.99 o 
  -1   9  13      317.19      333.62      4.88 o 
 -20   0  14     4011.81     4830.19      6.51 o 
 -18   0  14       21.30       43.15      4.71 o 
 -16   0  14       17.05       14.79      5.53 o 
 -14   0  14       14.39       28.39      5.46 o 
 -12   0  14       84.80       87.30      5.37 o 
 -10   0  14     2786.05     2326.23      6.97 o 
  -8   0  14     9670.85     8643.74      9.13 o 
  -6   0  14     3006.71     2829.35      7.18 o 
  -4   0  14       13.74        4.67      5.18 o 
  -2   0  14      392.84      727.63      5.63 o 
   0   0  14     1136.83     1545.02      6.26 o 
   2   0  14     1031.36     1403.38      6.37 o 
   4   0  14        1.96        0.00      5.36 o 
   6   0  14      128.15      142.82      4.76 o 
 -21   1  14       46.60       41.19      3.89 o 
 -19   1  14       37.54       58.01      4.74 o 
 -17   1  14     1946.06     2174.80      6.70 o 
 -15   1  14     1727.99     1750.47      6.62 o 
 -13   1  14       86.80       73.34      5.17 o 
 -11   1  14      259.87      234.65      5.67 o 
  -9   1  14     1293.21     1278.80      6.68 o 
  -7   1  14     4348.61     4719.55      7.77 o 
  -5   1  14      918.96     1053.37      5.95 o 
  -3   1  14       13.20       42.75      5.28 o 
  -1   1  14      385.41      466.71      5.54 o 
   1   1  14     1338.90     1968.94      6.57 o 
   3   1  14     1854.10     2200.71      6.67 o 
   5   1  14     2525.86     2329.43      6.54 o 
 -20   2  14      628.02      920.15      4.73 o 
 -18   2  14     3295.68     3608.08      6.75 o 
 -16   2  14       89.27       81.73      5.06 o 
 -14   2  14       79.45       86.79      5.18 o 
 -12   2  14      224.39      160.89      5.33 o 
 -10   2  14     1830.35     1776.25      6.76 o 
  -8   2  14       96.57      103.48      5.68 o 
  -6   2  14      630.09      800.51      6.05 o 
  -4   2  14       19.11       31.68      5.23 o 
  -2   2  14      349.18      405.80      5.47 o 
   0   2  14      848.24     1117.03      5.94 o 
   2   2  14     1636.87     1690.19      6.33 o 
   4   2  14      399.81      371.93      5.34 o 
   6   2  14      621.85      519.75      5.15 o 
 -19   3  14      721.39      921.62      5.04 o 
 -17   3  14      673.41      767.67      5.34 o 
 -15   3  14      262.12      268.75      5.10 o 
 -13   3  14       11.04        2.97      5.33 o 
 -11   3  14        0.90       25.59      4.76 o 
  -9   3  14      543.97      594.64      5.87 o 
  -7   3  14      122.14      153.58      5.63 o 
  -5   3  14     3287.31     4137.59      7.37 o 
  -3   3  14       40.80      114.94      5.02 o 
  -1   3  14       69.12      109.68      5.49 o 
   1   3  14       13.44       16.76      5.27 o 
   3   3  14     1253.45     1385.70      6.21 o 
   5   3  14      698.50      638.65      5.49 o 
   7   3  14      190.20      136.31      4.47 o 
 -18   4  14      147.60      196.58      4.75 o 
 -16   4  14        2.00       15.41      4.45 o 
 -14   4  14      604.87      600.03      5.23 o 
 -12   4  14       25.84       33.35      5.02 o 
 -10   4  14     3211.38     3028.52      7.07 o 
  -8   4  14     1124.82     1077.59      5.99 o 
  -6   4  14      458.93      483.51      5.41 o 
  -4   4  14      599.53      596.44      5.85 o 
  -2   4  14      358.88      450.77      5.46 o 
   0   4  14      592.82      795.61      6.05 o 
   2   4  14      101.11       92.18      5.35 o 
   4   4  14       31.85       32.52      5.09 o 
   6   4  14      812.08      653.74      5.10 o 
 -17   5  14       46.54       88.47      4.19 o 
 -15   5  14      204.01      201.47      4.77 o 
 -13   5  14       79.02       93.47      4.75 o 
 -11   5  14      239.47      218.23      5.38 o 
  -9   5  14      189.56      157.13      5.29 o 
  -7   5  14      116.51      133.83      5.35 o 
  -5   5  14      212.84      223.55      5.42 o 
  -3   5  14       49.05       81.34      5.65 o 
  -1   5  14       83.47      147.43      5.43 o 
   1   5  14      433.60      481.09      5.72 o 
   3   5  14       79.75       97.09      5.08 o 
   5   5  14     1826.00     1513.47      5.89 o 
 -16   6  14       26.20       27.39      4.26 o 
 -14   6  14      127.01      188.21      4.68 o 
 -12   6  14      554.01      610.07      5.39 o 
 -10   6  14      207.30      210.33      5.47 o 
  -8   6  14       64.46       89.90      5.23 o 
  -6   6  14       59.11       92.83      5.31 o 
  -4   6  14     1504.31     1779.44      6.85 o 
  -2   6  14       49.65       70.93      5.33 o 
   0   6  14      207.73      228.68      5.60 o 
 -13   7  14      156.68      183.43      4.90 o 
 -11   7  14     1412.48     1399.53      5.96 o 
  -9   7  14      106.35       77.65      4.90 o 
  -7   7  14      132.07      152.97      5.06 o 
  -5   7  14      275.49      331.47      5.31 o 
  -3   7  14      276.93      382.64      5.66 o 
  -1   7  14      127.10      151.72      5.34 o 
 -10   8  14      134.27      132.71      4.92 o 
  -8   8  14       71.22       78.28      4.73 o 
  -6   8  14       13.78        7.76      4.85 o 
  -4   8  14       22.41        9.06      4.84 o 
  -2   8  14      177.46      190.72      4.52 o 
   0   8  14       99.93       90.99      4.38 o 
 -19   1  15       45.88       63.43      4.08 o 
 -17   1  15       50.73       34.44      4.61 o 
 -15   1  15       12.47       19.99      4.96 o 
 -13   1  15      106.09      108.02      5.50 o 
 -11   1  15      610.92      444.91      5.67 o 
  -9   1  15      244.42      193.26      5.49 o 
  -7   1  15     2637.20     2775.98      7.17 o 
  -5   1  15       72.30       80.38      5.47 o 
  -3   1  15      117.17      101.88      5.19 o 
                                                 
